# Supplementary material for: Transcriptomic Signature of Right Ventricular Failure in Experimental Pulmonary Arterial Hypertension: Deep Sequencing Demonstrates Mitochondrial, Fibrotic, Inflammatory and Angiogenic Abnormalities
Source: Int J Mol Sci. 2018 Sep 12;19(9):2730. doi: 10.3390/ijms19092730 (PMC6164263; doi:10.3390/ijms19092730)
Supplement: Supplementary file 1 [file ijms-19-02730-s001.zip]

Archive with 3 entries (2 files):
- ijms-349612-supplementary-for final/
- ijms-349612-supplementary-for final/ijms-349612-Supplemental Tables.xlsx
- ijms-349612-supplementary-for final/ijms-349612-Supplementary Materials.docx
