# Supplementary material for: Transcriptomic Signature of Right Ventricular Failure in Experimental Pulmonary Arterial Hypertension: Deep Sequencing Demonstrates Mitochondrial, Fibrotic, Inflammatory and Angiogenic Abnormalities
Source: Int J Mol Sci. 2018 Sep 12;19(9):2730. doi: 10.3390/ijms19092730 (PMC6164263; doi:10.3390/ijms19092730)
Supplement: Supplementary file 1 [file ijms-19-02730-s001.zip › ijms-349612-supplementary-for final/ijms-349612-Supplemental Tables.xlsx]

## Sheet: KEY
	Table S1 Gene List
	Table S2 Functional Analysis
	Table S3 Filtered Functional Analysis
	Table S4 Angiogenesis GO 0001525
	Table S5 Mouse Array
	Table S6 Human Array
	Table S7 Common Rat-Mouse RV
	Table S8 Common Rat-Human RV
	Table S9 Common Rat-Mouse-Human RV
	Table S10 Fibroblasts
	Table S11 MitoMetabolic
	Table S12 Inflammation
	Table S13 Angiogenesis

## Sheet: S1 Gene List
RAT MCT DATA												MOUSE PAB DATA						HUMAN BMPR2 DATA
Ensembl ID	Gene SYMBOL	log Fold Change	Absolute Fold Change	UP/DOWN	logCPM	PValue	FDR	Angiogenesis	Fibroblast	MitoMetabolic	Inflammation	Gene.symbol	adj.P.Val	P.Value	logFC	Gene.symbol	Gene.title	Gene.symbol	adj.P.Val	P.Value	logFC	Gene.symbol	Gene.title
ENSRNOG00000012660	POSTN	4.56426	23.6581	UP	9.39963	5.34018e-21	1.66658e-17					Postn	0.155	0.0001632	3.07647	Postn	periostin, osteoblast specific factor	POSTN	0.91505	0.806	0.080909	POSTN	periostin
ENSRNOG00000012471	THBS4	4.40121	21.1299	UP	6.43113	3.46176e-09	2.7973e-07	thrombospondin 4	ENSRNOG00000012471			Thbs4	0.155	0.0015266	4.00718	Thbs4	thrombospondin 4	THBS4	0.04365	0.000209	2.02345	THBS4	thrombospondin 4
ENSRNOG00000025184	PRSS35	4.23321	18.8071	UP	2.91328	6.55929e-20	1.5598e-16			ENSRNOG00000025184		Prss35	0.992	0.982235	-0.003055	Prss35	protease, serine 35	PRSS35	0.42969	0.137	0.336164	PRSS35	protease, serine 35
ENSRNOG00000008176	NPPA	4.18705	18.215	UP	10.8878	7.08494e-06	0.000154975					Nppa	0.155	0.0002036	2.47371	Nppa	natriuretic peptide type A	NPPA	0.15467	0.0126	2.83927	NPPA	natriuretic peptide A
ENSRNOG00000016164	fcrl2	4.16518	17.9409	UP	3.69392	2.16923e-12	6.2257e-10											FCRL2	0.93108	0.841	-0.035326	FCRL2	Fc receptor like 2
ENSRNOG00000012094	LTBP2	4.16039	17.8814	UP	7.11099	2.01366e-19	3.72438e-16		ENSRNOG00000012094			Ltbp2	0.181	0.0134686	1.82003	Ltbp2	latent transforming growth factor beta binding protein 2	LTBP2	0.10861	0.00486	1.56681	LTBP2	latent transforming growth factor beta binding protein 2
ENSRNOG00000004578	CTHRC1	3.86891	14.6103	UP	3.54531	1.06178e-17	1.17829e-14		ENSRNOG00000004578			Cthrc1	0.202	0.0234144	0.64058	Cthrc1	collagen triple helix repeat containing 1	CTHRC1	0.81425	0.618	0.09658	CTHRC1	collagen triple helix repeat containing 1
ENSRNOG00000006151	Reg3b	3.73629	13.3271	UP	5.50434	7.22765e-05	0.000989404				ENSRNOG00000006151	Reg3b	0.342	0.124708	-0.346865	Reg3b	regenerating islet-derived 3 beta
ENSRNOG00000026607	TNFSF18	3.73564	13.3211	UP	2.97369	1.03787e-19	2.15956e-16					Tnfsf18	0.765	0.604576	0.085895	Tnfsf18	tumor necrosis factor (ligand) superfamily, member 18	TNFSF18	0.62133	0.33	-0.197474	TNFSF18	tumor necrosis factor superfamily member 18
ENSRNOG00000056219	OLR1	3.33214	10.0711	UP	3.73127	2.80542e-10	3.485e-08				ENSRNOG00000056219	Olr1	0.708	0.529224	-0.06517	Olr1	oxidized low density lipoprotein (lectin-like) receptor 1	OLR1	0.8079	0.607	0.0978765	OLR1	oxidized low density lipoprotein receptor 1
ENSRNOG00000016151	ANKRD23	3.31758	9.96989	UP	5.39059	1.47967e-24	1.09444e-20					Ankrd23	0.155	0.0025046	1.21309	Ankrd23	ankyrin repeat domain 23	ANKRD23	0.96194	0.91	0.051606	ANKRD23	ankyrin repeat domain 23
ENSRNOG00000013262	MYL1	3.21895	9.31107	UP	3.44011	4.18311e-10	4.73687e-08					Myl1	0.759	0.597295	-0.101585	Myl1	myosin, light polypeptide 1	MYL1	0.89409	0.766	-0.053148	MYL1	myosin light chain 1
ENSRNOG00000006604	THY1	3.1072	8.6171	UP	4.00869	3.74199e-18	4.79147e-15	Thy-1 cell surface antigen	ENSRNOG00000006604			Thy1	0.978	0.953062	0.006275	Thy1	thymus cell antigen 1, theta	THY1	0.22199	0.0306	0.5747	THY1	Thy-1 cell surface antigen
ENSRNOG00000007810	GDF6	3.02041	8.11401	UP	2.06755	2.86725e-09	2.37454e-07					Gdf6	0.298	0.0886516	-0.21897	Gdf6	growth differentiation factor 6	GDF6	0.98321	0.957	-0.0093585	GDF6	growth differentiation factor 6
ENSRNOG00000038784	PIEZO2	2.93838	7.66552	UP	3.94792	5.1343e-10	5.62273e-08					Piezo2	0.156	0.0045756	0.80375	Piezo2	piezo-type mechanosensitive ion channel component 2	PIEZO2	0.45084	0.155	0.325413	PIEZO2	piezo type mechanosensitive ion channel component 2
ENSRNOG00000008141	nppb	2.84803	7.20016	UP	8.70459	5.62067e-16	3.34149e-13				ENSRNOG00000008141	Nppb	0.156	0.0029166	2.12367	Nppb	natriuretic peptide type B	NPPB	0.09056	0.00234	3.39057	NPPB	natriuretic peptide B
ENSRNOG00000026060	ARSI	2.83345	7.12778	UP	2.01857	4.28474e-06	0.000101601					Arsi	0.229	0.038684	-0.42333	Arsi	arylsulfatase i	ARSI	0.79823	0.59	-0.103041	ARSI	arylsulfatase family member I
ENSRNOG00000007923	CGREF1	2.81003	7.01298	UP	2.11073	4.64254e-09	3.57776e-07					Cgref1	0.402	0.179443	-0.183805	Cgref1	cell growth regulator with EF hand domain 1	CGREF1	0.89493	0.768	-0.0539005	CGREF1	cell growth regulator with EF-hand domain 1
ENSRNOG00000000700	TMEM119	2.80489	6.98806	UP	3.33528	1.08201e-10	1.73184e-08					Tmem119	0.355	0.136367	0.29341	Tmem119	transmembrane protein 119	TMEM119	0.19075	0.0209	0.554791	TMEM119	transmembrane protein 119
ENSRNOG00000054286	RRM2	2.80188	6.97347	UP	1.57529	3.28189e-11	6.13823e-09			ENSRNOG00000054286		Rrm2	0.795	0.647321	-0.079015	Rrm2	ribonucleotide reductase M2	RRM2	0.722	0.47	-0.179623	RRM2	ribonucleotide reductase regulatory subunit M2
ENSRNOG00000001830	ARNTL2	2.77324	6.83641	UP	-0.0486439	0.00018445	0.0020691					Arntl2	0.919	0.847156	0.02963	Arntl2	aryl hydrocarbon receptor nuclear translocator-like 2	ARNTL2	0.51592	0.212	0.236834	ARNTL2	aryl hydrocarbon receptor nuclear translocator like 2
ENSRNOG00000021015	SBSN	2.7696	6.81919	UP	3.3128	1.4391e-07	6.43959e-06		ENSRNOG00000021015			Sbsn	0.295	0.0871262	-0.238895	Sbsn	suprabasin	SBSN	0.62085	0.33	0.187383	SBSN	suprabasin
ENSRNOG00000058470	COL12A1	2.73849	6.6737	UP	5.91366	2.33641e-18	3.42837e-15		ENSRNOG00000058470			Col12a1	0.156	0.0050804	2.4167	Col12a1	collagen, type XII, alpha 1	COL12A1	0.05682	0.000459	1.27598	COL12A1	collagen type XII alpha 1 chain
ENSRNOG00000012442	cemip	2.70946	6.54077	UP	3.0839	5.56577e-05	0.000805633					Cemip	0.304	0.0946039	-0.204365	Cemip	cell migration inducing protein, hyaluronan binding	CEMIP	0.87495	0.726	0.061504	CEMIP	cell migration inducing hyaluronan binding protein
ENSRNOG00000004708	AARD	2.69948	6.49569	UP	0.705555	3.50675e-05	0.000559668					Aard	0.28	0.0749821	0.214435	Aard	alanine and arginine rich domain containing protein	AARD	0.89042	0.758	0.070301	AARD	alanine and arginine rich domain containing protein
ENSRNOG00000021796	RGD15651	2.67688	6.3947	UP	1.16152	0.000360081	0.00347484
ENSRNOG00000059857	RND1	2.63937	6.23059	UP	4.11811	1.43557e-18	2.38965e-15					Rnd1	0.884	0.786657	0.033655	Rnd1	Rho family GTPase 1	RND1	0.09163	0.00255	1.04491	RND1	Rho family GTPase 1
ENSRNOG00000024878	RBM44	2.59861	6.05704	UP	0.767068	1.76707e-09	1.61619e-07					Rbm44	0.261	0.0605961	-0.249625	Rbm44	RNA binding motif protein 44	RBM44	0.88681	0.753	-0.083957	RBM44	RNA binding motif protein 44
ENSRNOG00000057221	SCN3B	2.58746	6.01038	UP	3.46959	1.34705e-13	4.9829e-11					Scn3b	0.654	0.457625	-0.086255	Scn3b	sodium channel, voltage-gated, type III, beta	SCN3B	0.62284	0.333	0.255823	SCN3B	sodium voltage-gated channel beta subunit 3
ENSRNOG00000018509	CX3CR1	2.57397	5.95447	UP	2.11554	1.60775e-11	3.30402e-09	C-X3-C motif chemokine receptor 1				Cx3cr1	0.181	0.0136454	0.552175	Cx3cr1	chemokine (C-X3-C motif) receptor 1	CX3CR1	0.4687	0.169	0.432229	CX3CR1	C-X3-C motif chemokine receptor 1
ENSRNOG00000017209	TUBB3	2.54557	5.83839	UP	1.95509	5.83794e-08	2.95375e-06		ENSRNOG00000017209
ENSRNOG00000008336	TNFRSF11	2.54092	5.81959	UP	3.94828	5.76687e-18	6.85681e-15		ENSRNOG00000008336		ENSRNOG00000008336
ENSRNOG00000014426	LOX	2.53919	5.81264	UP	6.12879	2.18165e-11	4.20561e-09		ENSRNOG00000014426	ENSRNOG00000014426		Lox	0.183	0.0149078	1.66439	Lox	lysyl oxidase	LOX	0.06374	0.000689	1.49217	LOX	lysyl oxidase
ENSRNOG00000058645	TNC	2.53176	5.78275	UP	4.94255	3.8649e-09	3.07823e-07		ENSRNOG00000058645			Tnc	0.155	0.0021768	1.03531	Tnc	tenascin C	TNC	0.10291	0.0041	2.43399	TNC	tenascin C
ENSRNOG00000024650	CKAP2	2.52035	5.7372	UP	2.9458	2.96203e-08	1.70609e-06					Ckap2	0.412	0.189515	0.2461	Ckap2	cytoskeleton associated protein 2	CKAP2	0.31457	0.0672	-0.514259	CKAP2	cytoskeleton associated protein 2
ENSRNOG00000030187	MMP12	2.50993	5.69594	UP	0.876528	0.000580127	0.00514207		ENSRNOG00000030187									MMP12	0.97685	0.943	0.0131115	MMP12	matrix metallopeptidase 12
ENSRNOG00000004928	SNTG2	2.50346	5.67045	UP	0.95594	6.25446e-06	0.000140312					Sntg2	0.999	0.997732	0.00037	Sntg2	syntrophin, gamma 2	SNTG2	0.21494	0.0278	-0.487794	SNTG2	syntrophin gamma 2
ENSRNOG00000003895	RGS1	2.50315	5.6692	UP	3.59515	7.79835e-06	0.000167499					Rgs1	0.998	0.996045	0.00058	Rgs1	regulator of G-protein signaling 1	RGS1	0.22506	0.0317	0.637833	RGS1	regulator of G-protein signaling 1
ENSRNOG00000002343	UCHL1	2.49922	5.65379	UP	1.16323	1.63623e-05	0.000304321					Uchl1	0.175	0.0112341	0.84304	Uchl1	ubiquitin carboxy-terminal hydrolase L1	UCHL1	0.57299	0.274	0.269153	UCHL1	ubiquitin C-terminal hydrolase L1
ENSRNOG00000013840	ANKRD2	2.49357	5.63168	UP	0.860014	0.00184213	0.0127026					Ankrd2	0.45	0.225046	-0.15028	Ankrd2	ankyrin repeat domain 2 (stretch responsive muscle)	ANKRD2	0.16644	0.0153	-1.04278	ANKRD2	ankyrin repeat domain 2
ENSRNOG00000005574	ADAMTS8	2.47359	5.55424	UP	2.69225	3.69768e-16	2.67615e-13		ENSRNOG00000005574			Adamts8	0.927	0.860411	-0.01822	Adamts8	a disintegrin-like and metallopeptidase (reprolysin type) with thrombospondin type 1 motif, 8	ADAMTS8	0.81864	0.626	0.089989	ADAMTS8	ADAM metallopeptidase with thrombospondin type 1 motif 8
ENSRNOG00000002525	PTGS2	2.47179	5.54731	UP	4.43958	1.29284e-05	0.000251111	prostaglandin-endoperoxide synthase 2		ENSRNOG00000002525	ENSRNOG00000002525	Ptgs2	0.156	0.0034044	1.23935	Ptgs2	prostaglandin-endoperoxide synthase 2	PTGS2	0.14567	0.0106	1.16337	PTGS2	prostaglandin-endoperoxide synthase 2
ENSRNOG00000024382	FCGR3A	2.46223	5.51069	UP	2.2317	5.9283e-09	4.40547e-07		ENSRNOG00000024382									FCGR3A	0.07988	0.00154	-1.00106	FCGR3A	Fc fragment of IgG receptor IIIa
ENSRNOG00000014288	FN1	2.46079	5.50516	UP	8.65715	5.48388e-12	1.36246e-09	fibronectin 1	ENSRNOG00000014288			Fn1	0.156	0.0039575	1.52097	Fn1	fibronectin 1	FN1	0.17183	0.0165	0.73231	FN1	fibronectin 1
ENSRNOG00000023148	COL11A1	2.45563	5.48552	UP	2.10985	0.001142	0.00877641		ENSRNOG00000023148			Col11a1	0.895	0.806394	0.02624	Col11a1	collagen, type XI, alpha 1	COL11A1	0.81917	0.627	0.088719	COL11A1	collagen type XI alpha 1 chain
ENSRNOG00000017786	ACTA1	2.45539	5.4846	UP	10.3425	1.89908e-07	8.04379e-06		ENSRNOG00000017786			Acta1	0.155	0.0019578	2.25608	Acta1	actin, alpha 1, skeletal muscle	ACTA1	0.13315	0.00852	0.62858	ACTA1	actin, alpha 1, skeletal muscle
ENSRNOG00000047280	CTTN	2.36981	5.16872	UP	1.76504	0.000472693	0.00433762		ENSRNOG00000047280			Cttn	0.254	0.055054	0.31896	Cttn	cortactin	CTTN	0.65993	0.379	-0.157569	CTTN	cortactin
ENSRNOG00000008040	FAM64A	2.36862	5.16446	UP	2.37999	9.64491e-12	2.20058e-09					Fam64a	0.592	0.382338	-0.157745	Fam64a	family with sequence similarity 64, member A	FAM64A	0.56743	0.268	0.262221	FAM64A	family with sequence similarity 64 member A
ENSRNOG00000021260	PRND	2.3644	5.14938	UP	-0.0567834	0.000928621	0.00744238											PRND	0.82196	0.632	0.116207	PRND	prion protein 2 (dublet)
ENSRNOG00000008816	GPNMB	2.34884	5.09415	UP	6.05432	8.04293e-10	8.47358e-08					Gpnmb	0.421	0.19756	0.267135	Gpnmb	glycoprotein (transmembrane) nmb	GPNMB	0.45631	0.159	-0.40895	GPNMB	glycoprotein nmb
ENSRNOG00000022432	TMEM59L	2.34076	5.06569	UP	-0.159692	0.00348692	0.0209543					Tmem59l	0.348	0.130586	-0.20777	Tmem59l	transmembrane protein 59-like	TMEM59L	0.31209	0.0662	0.464696	TMEM59L	transmembrane protein 59 like
ENSRNOG00000053537		2.33332	5.03964	UP	2.73608	3.20508e-08	1.81468e-06
ENSRNOG00000030183	PLOD2	2.29799	4.91772	UP	6.77164	2.47149e-18	3.42837e-15			ENSRNOG00000030183		Plod2	0.203	0.0240827	0.60786	Plod2	procollagen lysine, 2-oxoglutarate 5-dioxygenase 2	PLOD2	0.43268	0.14	0.748901	PLOD2	procollagen-lysine,2-oxoglutarate 5-dioxygenase 2
ENSRNOG00000033844	LOC10091	2.28911	4.88755	UP	3.18975	3.94791e-10	4.5322e-08
ENSRNOG00000012262	DEPDC7	2.27433	4.83772	UP	2.17237	1.42894e-08	9.40166e-07					Depdc7	0.922	0.852308	-0.02377	Depdc7	DEP domain containing 7	DEPDC7	0.33941	0.0798	0.364079	DEPDC7	DEP domain containing 7
ENSRNOG00000024365	ECT2	2.2655	4.80821	UP	3.22403	1.12962e-12	3.48215e-10					Ect2	0.156	0.0049727	0.624675	Ect2	ect2 oncogene	ECT2	0.07081	0.00105	-1.04896	ECT2	epithelial cell transforming 2
ENSRNOG00000054955		2.2597	4.78893	UP	0.485632	0.00172271	0.0120838
ENSRNOG00000029768	Ccl12	2.25645	4.77815	UP	1.25014	0.000602982	0.00530509	chemokine (C-C motif) ligand 12			ENSRNOG00000029768	Ccl12	0.155	0.001299	1.0052	Ccl12	chemokine (C-C motif) ligand 12
ENSRNOG00000061394	CLEC4E	2.24298	4.73375	UP	1.78163	0.00107026	0.00833279					Clec4e	0.675	0.486698	-0.08941	Clec4e	C-type lectin domain family 4, member e	CLEC4E	0.92832	0.834	0.055145	CLEC4E	C-type lectin domain family 4 member E
ENSRNOG00000060237	INHBB	2.2386	4.71939	UP	2.85207	5.54289e-11	9.71231e-09
ENSRNOG00000008680	LOXL1	2.21821	4.65317	UP	5.41923	3.28195e-17	3.41446e-14		ENSRNOG00000008680	ENSRNOG00000008680		Loxl1	0.162	0.0078898	0.97499	Loxl1	lysyl oxidase-like 1	LOXL1	0.289	0.0558	0.64786	LOXL1	lysyl oxidase like 1
ENSRNOG00000043451	SPP1	2.21803	4.65258	UP	5.87383	6.24786e-05	0.000873965		ENSRNOG00000043451		ENSRNOG00000043451	Spp1	0.226	0.0367137	1.41145	Spp1	secreted phosphoprotein 1	SPP1	0.20621	0.0252	-1.11944	SPP1	secreted phosphoprotein 1
ENSRNOG00000060241	LOC49779	2.21772	4.65157	UP	0.632682	8.98925e-06	0.000187992
ENSRNOG00000009785	CDKN3	2.2093	4.62451	UP	2.54305	2.49728e-09	2.14277e-07					Cdkn3	0.904	0.820689	0.03332	Cdkn3	cyclin-dependent kinase inhibitor 3	CDKN3	0.63602	0.348	-0.287216	CDKN3	cyclin dependent kinase inhibitor 3
ENSRNOG00000003546	TNFRSF12	2.20017	4.59534	UP	4.09805	1.78204e-10	2.59893e-08
ENSRNOG00000006579	REG3G	2.17936	4.52953	UP	3.94954	0.00520716	0.0287968				ENSRNOG00000006579	Reg3g	0.334	0.118055	-0.217255	Reg3g	regenerating islet-derived 3 gamma	REG3G	0.9581	0.902	0.0269065	REG3G	regenerating family member 3 gamma
ENSRNOG00000034258	XIRP2	2.17208	4.50673	UP	10.3486	1.06764e-11	2.32863e-09		ENSRNOG00000034258			Xirp2	0.155	0.0002959	1.43421	Xirp2	xin actin-binding repeat containing 2	XIRP2	0.95092	0.885	-0.028635	XIRP2	xin actin binding repeat containing 2
ENSRNOG00000011316	FAM167A	2.16735	4.49196	UP	3.72508	3.66935e-12	9.85163e-10					Fam167a	0.949	0.898361	-0.012785	Fam167a	family with sequence similarity 167, member A	FAM167A	0.49244	0.189	0.270985	FAM167A	family with sequence similarity 167 member A
ENSRNOG00000004682	PARPBP	2.15583	4.45626	UP	0.15514	0.00225797	0.0149275					Parpbp	0.868	0.759324	0.04641	Parpbp	PARP1 binding protein	PARPBP	0.98107	0.952	-0.0118305	PARPBP	PARP1 binding protein
ENSRNOG00000009334	KNSTRN	2.13281	4.3857	UP	2.28766	9.62003e-07	2.97097e-05		ENSRNOG00000009334			Knstrn	0.658	0.464103	0.09849	Knstrn	kinetochore-localized astrin/SPAG5 binding	KNSTRN	0.08212	0.00174	-1.31344	KNSTRN	kinetochore localized astrin/SPAG5 binding protein
ENSRNOG00000019138	CLEC11A	2.12777	4.37041	UP	3.73659	4.27143e-09	3.33813e-07					Clec11a	0.467	0.243202	0.14924	Clec11a	C-type lectin domain family 11, member a	CLEC11A	0.84209	0.667	0.0836335	CLEC11A	C-type lectin domain family 11 member A
ENSRNOG00000010841	COL8A2	2.11869	4.34301	UP	4.11475	6.82813e-10	7.28596e-08		ENSRNOG00000010841			Col8a2	0.786	0.634249	-0.05617	Col8a2	collagen, type VIII, alpha 2	COL8A2	0.56079	0.26	0.251601	COL8A2	collagen type VIII alpha 2 chain
ENSRNOG00000054957	SFRP4	2.11848	4.34235	UP	1.79864	0.0001861	0.00208188					Sfrp4	0.919	0.845965	-0.02206	Sfrp4	secreted frizzled-related protein 4	SFRP4	0.10197	0.00393	1.51206	SFRP4	secreted frizzled related protein 4
ENSRNOG00000055962	BGN	2.11689	4.33759	UP	7.87928	1.68234e-10	2.47825e-08		ENSRNOG00000055962			Bgn	0.155	0.0023999	1.48406	Bgn	biglycan	BGN	0.0624	0.000649	1.39676	BGN	biglycan
ENSRNOG00000000632	CDK1	2.11679	4.33728	UP	3.53333	2.09999e-10	2.79652e-08		ENSRNOG00000000632	ENSRNOG00000000632		Cdk1	0.47	0.245837	-0.18491	Cdk1	cyclin-dependent kinase 1	CDK1	0.81876	0.626	0.0931765	CDK1	cyclin dependent kinase 1
ENSRNOG00000002794	SELP	2.11029	4.31777	UP	2.77733	1.24094e-07	5.64389e-06				ENSRNOG00000002794	Selp	0.42	0.196862	0.22642	Selp	selectin, platelet	SELP	0.20255	0.0241	-0.505601	SELP	selectin P
ENSRNOG00000002711	NUF2	2.10208	4.29328	UP	2.26243	5.7877e-08	2.94624e-06					Nuf2	0.156	0.0029879	0.586715	Nuf2	NUF2, NDC80 kinetochore complex component	NUF2	0.87593	0.728	0.06637	NUF2	NUF2, NDC80 kinetochore complex component
ENSRNOG00000032178	CENPA	2.10152	4.29163	UP	0.331232	0.000100437	0.00127042					Cenpa	0.599	0.389301	0.13313	Cenpa	centromere protein A
ENSRNOG00000001030	TSC22D1	2.09845	4.28249	UP	9.03065	4.26689e-14	1.8212e-11					Tsc22d1	0.557	0.340511	-0.1121	Tsc22d1	TSC22 domain family, member 1	TSC22D1	0.66402	0.385	-0.189828	TSC22D1	TSC22 domain family member 1
ENSRNOG00000016377	CEP55	2.09722	4.27883	UP	2.07023	1.65905e-07	7.22945e-06		ENSRNOG00000016377			Cep55	0.88	0.779468	-0.030795	Cep55	centrosomal protein 55	CEP55	0.83748	0.659	0.13523	CEP55	centrosomal protein 55
ENSRNOG00000007540	MSC	2.08588	4.24535	UP	0.404804	2.59705e-06	6.72325e-05					Msc	0.3	0.0901538	-0.303355	Msc	musculin	MSC	0.26523	0.0459	1.32716	MSC	musculin
ENSRNOG00000009503	DEPDC1	2.07653	4.21791	UP	2.12378	2.39289e-09	2.08545e-07											DEPDC1	0.93044	0.839	-0.0446715	DEPDC1	DEP domain containing 1
ENSRNOG00000062178		2.06618	4.18778	UP	0.0517457	0.0082845	0.0414802
ENSRNOG00000021555	MIS18A	2.06065	4.17176	UP	1.1315	0.00500529	0.0279383					Mis18a	0.258	0.0583789	0.2866	Mis18a	MIS18 kinetochore protein A	MIS18A	0.9855	0.965	-0.0078515	MIS18A	MIS18 kinetochore protein A
ENSRNOG00000011824	TRH	2.05853	4.16562	UP	2.90559	0.000106974	0.00133686					Trh	0.952	0.903084	-0.018215	Trh	thyrotropin releasing hormone	TRH	0.96625	0.918	-0.0228135	TRH	thyrotropin releasing hormone
ENSRNOG00000013057	PRC1	2.05727	4.16198	UP	4.28385	3.71774e-10	4.2976e-08					Prc1	0.155	0.0012846	0.808035	Prc1	protein regulator of cytokinesis 1	PRC1	0.85403	0.687	0.0924015	PRC1	protein regulator of cytokinesis 1
ENSRNOG00000015131	UBE2C	2.05517	4.15592	UP	1.91499	2.03665e-05	0.000362977					Ube2c	0.557	0.339906	0.124405	Ube2c	ubiquitin-conjugating enzyme E2C	UBE2C	0.72854	0.479	0.164762	UBE2C	ubiquitin conjugating enzyme E2 C
ENSRNOG00000061524		2.0546	4.15429	UP	1.10987	3.05603e-06	7.7903e-05
ENSRNOG00000014117	HMOX1	2.05144	4.14519	UP	4.97496	6.00712e-21	1.66658e-17	heme oxygenase 1		ENSRNOG00000014117		Hmox1	0.184	0.0150428	0.405525	Hmox1	heme oxygenase 1	HMOX1	0.72077	0.468	0.242587	HMOX1	heme oxygenase 1
ENSRNOG00000053047	TOP2A	2.04869	4.13731	UP	4.96925	2.49289e-09	2.14277e-07					Top2a	0.208	0.0270475	0.42326	Top2a	topoisomerase (DNA) II alpha	TOP2A	0.6337	0.345	-0.288519	TOP2A	topoisomerase (DNA) II alpha
ENSRNOG00000029598	ROBO2	2.03079	4.08627	UP	2.58957	1.01247e-05	0.000207046					Robo2	0.538	0.318673	-0.17352	Robo2	roundabout guidance receptor 2	ROBO2	0.84734	0.676	0.0923985	ROBO2	roundabout guidance receptor 2
ENSRNOG00000018384	ADAM12	2.03052	4.08552	UP	1.94588	0.000448315	0.00414592	ADAM metallopeptidase domain 12		ENSRNOG00000018384		Adam12	0.463	0.238362	0.146575	Adam12	a disintegrin and metallopeptidase domain 12 (meltrin alpha)	ADAM12	0.13889	0.00946	0.619197	ADAM12	ADAM metallopeptidase domain 12
ENSRNOG00000013290	NRIP3	2.02117	4.05914	UP	2.1724	9.09764e-08	4.33923e-06					Nrip3	0.315	0.102423	-0.24582	Nrip3	nuclear receptor interacting protein 3	NRIP3	0.31134	0.0659	0.378509	NRIP3	nuclear receptor interacting protein 3
ENSRNOG00000003772	CSRP2	2.0151	4.04209	UP	5.97317	1.25085e-06	3.68987e-05		ENSRNOG00000003772			Csrp2	0.612	0.405715	0.12146	Csrp2	cysteine and glycine-rich protein 2	CSRP2	0.34035	0.0803	0.388748	CSRP2	cysteine and glycine rich protein 2
ENSRNOG00000015308	PBK	2.00801	4.02228	UP	2.21547	2.72473e-08	1.60836e-06					Pbk	0.349	0.131504	0.220585	Pbk	PDZ binding kinase	PBK	0.77818	0.558	0.138971	PBK	PDZ binding kinase
ENSRNOG00000026143	CKAP2L	1.99688	3.99135	UP	2.35521	2.47073e-06	6.4645e-05					Ckap2l	0.916	0.841582	0.03333	Ckap2l	cytoskeleton associated protein 2-like	CKAP2L	0.73462	0.489	-0.147166	CKAP2L	cytoskeleton associated protein 2 like
ENSRNOG00000005871	IL1RN	1.99163	3.97686	UP	1.31681	0.000406863	0.00383719					Il1rn	0.945	0.890964	-0.01414	Il1rn	interleukin 1 receptor antagonist	IL1RN	0.37045	0.097	0.462185	IL1RN	interleukin 1 receptor antagonist
ENSRNOG00000015562	CDH17	1.98546	3.9599	UP	2.05287	0.00226149	0.0149384					Cdh17	0.904	0.820135	0.03077	Cdh17	cadherin 17	CDH17	0.66351	0.384	0.162745	CDH17	cadherin 17
ENSRNOG00000007906	BUB1B	1.97558	3.93286	UP	2.30731	1.05086e-06	3.21557e-05					Bub1b	0.216	0.0306598	0.340855	Bub1b	BUB1B, mitotic checkpoint serine/threonine kinase	BUB1B	0.97201	0.929	0.0159375	BUB1B	BUB1 mitotic checkpoint serine/threonine kinase B
ENSRNOG00000016758	LOXL2	1.9753	3.93211	UP	7.16901	3.44304e-14	1.50823e-11	lysyl oxidase-like 2	ENSRNOG00000016758	ENSRNOG00000016758								LOXL2	0.02632	4.09e-05	1.69877	LOXL2	lysyl oxidase like 2
ENSRNOG00000042944	CENPW	1.97292	3.92562	UP	1.08224	3.32442e-05	0.000537305					Cenpw	0.853	0.735304	-0.053435	Cenpw	centromere protein W	CENPW	0.76649	0.537	-0.11505	CENPW	centromere protein W
ENSRNOG00000010076	pkp1	1.97232	3.92399	UP	1.64485	0.000920986	0.00739054					Pkp1	0.767	0.608228	-0.05707	Pkp1	plakophilin 1	PKP1	0.33455	0.0771	0.359654	PKP1	plakophilin 1
ENSRNOG00000019942	FBXO17	1.97014	3.91806	UP	0.526571	0.000675117	0.00579876					Fbxo17	0.634	0.432417	-0.098965	Fbxo17	F-box protein 17	FBXO17	0.53187	0.23	0.30014	FBXO17	F-box protein 17
ENSRNOG00000015794	FAM83D	1.96761	3.91119	UP	0.724552	0.000374483	0.00358874					Fam83d	0.73	0.557752	0.089345	Fam83d	family with sequence similarity 83, member D	FAM83D	0.71414	0.457	0.17872	FAM83D	family with sequence similarity 83 member D
ENSRNOG00000012964	CCR6	1.96636	3.9078	UP	-0.337506	0.0041102	0.0238359					Ccr6	0.386	0.163539	-0.201765	Ccr6	chemokine (C-C motif) receptor 6	CCR6	0.79491	0.585	0.105108	CCR6	C-C motif chemokine receptor 6
ENSRNOG00000003715	SRPX2	1.96454	3.90289	UP	4.18783	6.3014e-17	6.17018e-14	sushi-repeat-containing protein, X-linked 2				Srpx2	0.187	0.0168797	0.96916	Srpx2	sushi-repeat-containing protein, X-linked 2	SRPX2	0.98321	0.957	0.0111525	SRPX2	sushi repeat containing protein, X-linked 2
ENSRNOG00000019627	MYBPC2	1.96054	3.89207	UP	3.44929	1.58164e-05	0.000295821					Mybpc2	0.155	0.0004195	1.24046	Mybpc2	myosin binding protein C, fast-type	MYBPC2	0.66838	0.392	0.171299	MYBPC2	myosin binding protein C, fast type
ENSRNOG00000038035	KIF4A	1.95504	3.87728	UP	2.84214	1.56351e-08	1.01269e-06											KIF4A	0.74432	0.503	0.119232	KIF4A	kinesin family member 4A
ENSRNOG00000054251	CLEC7A	1.95152	3.86782	UP	4.04077	6.28819e-06	0.00014069					Clec7a	0.89	0.796037	0.034415	Clec7a	C-type lectin domain family 7, member a	CLEC7A	0.10489	0.00437	-0.786675	CLEC7A	C-type lectin domain family 7 member A
ENSRNOG00000042897	NMRK2	1.94827	3.85912	UP	6.06045	3.5013e-05	0.000559334			ENSRNOG00000042897		Nmrk2	0.155	0.0008684	1.32224	Nmrk2	nicotinamide riboside kinase 2	NMRK2	0.12884	0.00769	1.35619	NMRK2	nicotinamide riboside kinase 2
ENSRNOG00000057456	LOC10254	1.93828	3.83248	UP	0.37231	0.00275623	0.0174782
ENSRNOG00000003897	COL1A1	1.93816	3.83216	UP	9.11238	1.11291e-07	5.16032e-06		ENSRNOG00000003897			Col1a1	0.161	0.0075653	1.23066	Col1a1	collagen, type I, alpha 1	COL1A1	0.1494	0.0113	1.2235	COL1A1	collagen type I alpha 1 chain
ENSRNOG00000037211	KIF14	1.93511	3.82406	UP	1.48194	6.45754e-05	0.000897263		ENSRNOG00000037211			Kif14	0.875	0.77042	-0.03352	Kif14	kinesin family member 14	KIF14	0.58598	0.288	0.195322	KIF14	kinesin family member 14
ENSRNOG00000011821	S100A4	1.93446	3.82236	UP	6.84027	7.10092e-06	0.000155121					S100a4	0.915	0.839786	-0.03672	S100a4	S100 calcium binding protein A4	S100A4	0.27074	0.0482	-0.471187	S100A4	S100 calcium binding protein A4
ENSRNOG00000058539	CCNB1	1.92339	3.79313	UP	2.82642	9.13247e-09	6.30784e-07		ENSRNOG00000058539			Ccnb1	0.181	0.0132915	0.48103	Ccnb1	cyclin B1	CCNB1	0.81971	0.627	-0.0907085	CCNB1	cyclin B1
ENSRNOG00000053026	SHCBP1	1.9226	3.79105	UP	2.0681	3.47494e-06	8.56946e-05					Shcbp1	0.296	0.0874728	0.259945	Shcbp1	Shc SH2-domain binding protein 1	SHCBP1	0.75506	0.519	-0.142188	SHCBP1	SHC binding and spindle associated 1
ENSRNOG00000018815	PLK1	1.90273	3.73921	UP	1.37148	2.51677e-05	0.000429683		ENSRNOG00000018815	ENSRNOG00000018815		Plk1	0.556	0.338595	0.125565	Plk1	polo-like kinase 1	PLK1	0.74589	0.506	-0.123193	PLK1	polo like kinase 1
ENSRNOG00000027035	SGO2	1.89151	3.71024	UP	1.48159	2.5909e-05	0.000439635											SGO2	0.82121	0.63	-0.087974	SGO2	shugoshin 2
ENSRNOG00000006731	SPC25	1.88531	3.69433	UP	1.33077	2.19469e-05	0.000384555					Spc25	0.233	0.0411632	0.446055	Spc25	SPC25, NDC80 kinetochore complex component, homolog (S. cerevisiae)	SPC25	0.65089	0.367	0.16314	SPC25	SPC25, NDC80 kinetochore complex component
ENSRNOG00000005825	lyz2	1.88272	3.6877	UP	8.754	1.90328e-10	2.66235e-08					Lyz2	0.874	0.768433	0.029265	Lyz2	lysozyme 2
ENSRNOG00000033335	CENPI	1.88217	3.68628	UP	1.65293	1.07737e-07	5.03843e-06					Cenpi	0.682	0.494203	0.10156	Cenpi	centromere protein I	CENPI	0.75365	0.517	-0.159375	CENPI	centromere protein I
ENSRNOG00000043098	MT2A	1.88118	3.68377	UP	3.41131	1.29432e-05	0.000251111											MT2A	0.35335	0.0869	0.6638	MT2A	metallothionein 2A
ENSRNOG00000059382	Hist1h2b	1.87821	3.6762	UP	2.20709	6.69734e-07	2.27984e-05
ENSRNOG00000028137	MKI67	1.86363	3.63922	UP	5.47845	2.56366e-10	3.23293e-08		ENSRNOG00000028137			Mki67	0.401	0.17806	0.255	Mki67	antigen identified by monoclonal antibody Ki 67	MKI67	0.60392	0.31	0.333489	MKI67	marker of proliferation Ki-67
ENSRNOG00000046094	CD151	1.85624	3.62062	UP	2.38629	0.000435355	0.00404997		ENSRNOG00000046094			Cd151	0.212	0.0286971	0.331745	Cd151	CD151 antigen	CD151	0.57939	0.28	-0.20513	CD151	CD151 molecule (Raph blood group)
ENSRNOG00000018929	KIF20B	1.85399	3.615	UP	2.70578	3.41136e-08	1.89918e-06					Kif20b	0.169	0.0093929	0.39715	Kif20b	kinesin family member 20B	KIF20B	0.15763	0.0132	-0.600247	KIF20B	kinesin family member 20B
ENSRNOG00000054474	MASTL	1.84944	3.60361	UP	2.53479	1.94156e-10	2.69327e-08			ENSRNOG00000054474		Mastl	0.238	0.0448545	0.419875	Mastl	microtubule associated serine/threonine kinase-like	MASTL	0.7809	0.563	-0.146559	MASTL	microtubule associated serine/threonine kinase like
ENSRNOG00000060769	HIST1H2B	1.84703	3.5976	UP	1.64052	2.07759e-05	0.000369089
ENSRNOG00000023404	SLC9B2	1.84478	3.59197	UP	0.286318	0.000391061	0.0037134			ENSRNOG00000023404		Slc9b2	0.275	0.0711737	-0.285505	Slc9b2	solute carrier family 9, subfamily B (NHA2, cation proton antiporter 2), member 2	SLC9B2	0.80044	0.595	0.344195	SLC9B2	solute carrier family 9 member B2
ENSRNOG00000008165	TPX2	1.8416	3.58408	UP	3.69057	1.72442e-08	1.10403e-06		ENSRNOG00000008165			Tpx2	0.268	0.0656332	0.457055	Tpx2	TPX2, microtubule-associated	TPX2	0.63719	0.35	-0.210398	TPX2	TPX2, microtubule nucleation factor
ENSRNOG00000007886	ORM1	1.83937	3.57853	UP	1.73876	0.00153935	0.0111167		ENSRNOG00000007886			Orm1	0.451	0.225702	-0.216055	Orm1	orosomucoid 1	ORM1	0.50403	0.2	0.346032	ORM1	orosomucoid 1
ENSRNOG00000012318	ASPM	1.83742	3.5737	UP	3.94977	2.4705e-10	3.13923e-08		ENSRNOG00000012318			Aspm	0.523	0.301582	0.17323	Aspm	asp (abnormal spindle)-like, microcephaly associated (Drosophila)	ASPM	0.68814	0.42	-0.151022	ASPM	abnormal spindle microtubule assembly
ENSRNOG00000038722	TLR1	1.83734	3.57352	UP	1.10674	0.000242704	0.00254411					Tlr1	0.835	0.705971	0.04603	Tlr1	toll-like receptor 1	TLR1	0.21521	0.028	-0.567967	TLR1	toll like receptor 1
ENSRNOG00000009339	CENPE	1.83456	3.56662	UP	3.25631	1.00531e-07	4.74063e-06		ENSRNOG00000009339			Cenpe	0.208	0.0271856	0.43702	Cenpe	centromere protein E	CENPE	0.94022	0.862	0.0346705	CENPE	centromere protein E
ENSRNOG00000039183	RGD13103	1.83444	3.56633	UP	1.64949	6.33792e-05	0.000884333
ENSRNOG00000049033	RACGAP1	1.83361	3.56429	UP	1.25705	0.000129509	0.00156445					Racgap1	0.513	0.29011	0.181045	Racgap1	Rac GTPase-activating protein 1	RACGAP1	0.19542	0.0221	-0.566937	RACGAP1	Rac GTPase activating protein 1
ENSRNOG00000015423	CCNA2	1.82839	3.55139	UP	2.83644	7.26251e-08	3.55564e-06		ENSRNOG00000015423			Ccna2	0.29	0.0824934	0.372975	Ccna2	cyclin A2	CCNA2	0.80547	0.602	0.183448	CCNA2	cyclin A2
ENSRNOG00000014378	IL1R2	1.82736	3.54887	UP	0.821506	0.000262757	0.0027133					Il1r2	0.681	0.493543	-0.093075	Il1r2	interleukin 1 receptor, type II	IL1R2	0.81349	0.617	-0.145804	IL1R2	interleukin 1 receptor type 2
ENSRNOG00000055111		1.82434	3.54144	UP	1.9372	2.15948e-07	8.89771e-06
ENSRNOG00000013598	MELK	1.82315	3.53854	UP	1.81999	3.12856e-05	0.000513576					Melk	0.683	0.495647	-0.14789	Melk	maternal embryonic leucine zipper kinase	MELK	0.86669	0.71	-0.07301	MELK	maternal embryonic leucine zipper kinase
ENSRNOG00000014130	CKS2	1.82051	3.53206	UP	2.45742	1.55082e-06	4.43804e-05					Cks2	0.247	0.0509444	0.36504	Cks2	CDC28 protein kinase regulatory subunit 2	CKS2	0.20069	0.0235	0.712198	CKS2	CDC28 protein kinase regulatory subunit 2
ENSRNOG00000017156	ANKLE1	1.82032	3.53159	UP	0.370568	0.00247466	0.0159973					Ankle1	0.457	0.232645	-0.18811	Ankle1	ankyrin repeat and LEM domain containing 1	ANKLE1	0.56617	0.266	0.219103	ANKLE1	ankyrin repeat and LEM domain containing 1
ENSRNOG00000021586	GPR39	1.81873	3.52771	UP	1.52161	2.79655e-06	7.18385e-05					Gpr39	0.367	0.147056	0.362225	Gpr39	G protein-coupled receptor 39	GPR39	0.35777	0.0899	0.467423	GPR39	G protein-coupled receptor 39
ENSRNOG00000003284	EPN3	1.81867	3.52755	UP	1.2152	3.99609e-06	9.65441e-05					Epn3	0.47	0.245908	-0.16304	Epn3	epsin 3	EPN3	0.92127	0.818	0.0513125	EPN3	epsin 3
ENSRNOG00000028085	TMEM255A	1.80514	3.49462	UP	2.01602	2.68289e-07	1.05828e-05					Tmem255a	0.227	0.0377372	-0.37817	Tmem255a	transmembrane protein 255A	TMEM255A	0.80451	0.6	0.175375	TMEM255A	transmembrane protein 255A
ENSRNOG00000053081	LOC68484	1.80108	3.48481	UP	0.594939	0.00720531	0.0373062
ENSRNOG00000020281	KIF22	1.79686	3.47464	UP	3.77616	1.46172e-09	1.38249e-07		ENSRNOG00000020281			Kif22	0.229	0.0385384	-0.31915	Kif22	kinesin family member 22	KIF22	0.89393	0.765	-0.05589	KIF22	kinesin family member 22
ENSRNOG00000000060	CPLX1	1.79425	3.46836	UP	0.745357	0.0101046	0.0483134					Cplx1	0.195	0.0204359	-0.457965	Cplx1	complexin 1	CPLX1	0.39147	0.11	0.336062	CPLX1	complexin 1
ENSRNOG00000005659	AURKB	1.7864	3.44954	UP	2.8225	5.14075e-07	1.8207e-05		ENSRNOG00000005659			Aurkb	0.592	0.381592	-0.134965	Aurkb	aurora kinase B	AURKB	0.60094	0.305	0.223273	AURKB	aurora kinase B
ENSRNOG00000025302	CDCA2	1.78523	3.44672	UP	1.89675	7.50142e-07	2.49385e-05					Cdca2	0.681	0.492849	-0.07046	Cdca2	cell division cycle associated 2	CDCA2	0.47259	0.172	-0.323441	CDCA2	cell division cycle associated 2
ENSRNOG00000056069	KIF11	1.78519	3.44663	UP	3.45162	1.12592e-09	1.12904e-07		ENSRNOG00000056069			Kif11	0.155	0.0027786	0.69081	Kif11	kinesin family member 11	KIF11	0.45863	0.161	-0.295961	KIF11	kinesin family member 11
ENSRNOG00000006735	CDKN2B	1.78203	3.43909	UP	0.644492	0.00846573	0.0421918			ENSRNOG00000006735		Cdkn2b	0.412	0.189483	-0.261925	Cdkn2b	cyclin-dependent kinase inhibitor 2B (p15, inhibits CDK4)	CDKN2B	0.43313	0.14	0.296972	CDKN2B	cyclin dependent kinase inhibitor 2B
ENSRNOG00000059894	HMMR	1.77941	3.43286	UP	3.20179	1.79685e-09	1.63435e-07		ENSRNOG00000059894			Hmmr	0.27	0.0666513	0.249745	Hmmr	hyaluronan mediated motility receptor (RHAMM)	HMMR	0.83893	0.661	0.082471	HMMR	hyaluronan mediated motility receptor
ENSRNOG00000050819	BIRC5	1.77802	3.42956	UP	1.19393	0.000345275	0.00335387		ENSRNOG00000050819	ENSRNOG00000050819		Birc5	0.454	0.229592	0.13651	Birc5	baculoviral IAP repeat-containing 5	BIRC5	0.63862	0.352	0.172751	BIRC5	baculoviral IAP repeat containing 5
ENSRNOG00000016148	GTSE1	1.77656	3.42608	UP	1.96287	1.20832e-05	0.000237191					Gtse1	0.368	0.147733	-0.210165	Gtse1	G two S phase expressed protein 1	GTSE1	0.29037	0.0565	0.398442	GTSE1	G2 and S-phase expressed 1
ENSRNOG00000013727	NDC80	1.77001	3.41056	UP	2.74565	1.76907e-06	4.92214e-05					Ndc80	0.643	0.44401	0.1143	Ndc80	NDC80 kinetochore complex component	NDC80	0.8463	0.673	-0.094227	NDC80	NDC80, kinetochore complex component
ENSRNOG00000031599	SH2D1B	1.76123	3.38986	UP	0.100838	0.00908117	0.0445025											SH2D1B	0.59871	0.303	0.237767	SH2D1B	SH2 domain containing 1B
ENSRNOG00000006324	TRPC6	1.76112	3.38962	UP	2.04828	6.38088e-07	2.19002e-05					Trpc6	0.279	0.0738505	0.405335	Trpc6	transient receptor potential cation channel, subfamily C, member 6	TRPC6	0.72642	0.476	0.131741	TRPC6	transient receptor potential cation channel subfamily C member 6
ENSRNOG00000010665	CCR7	1.75992	3.3868	UP	1.42726	1.09259e-07	5.08026e-06				ENSRNOG00000010665	Ccr7	0.301	0.0918095	-0.203595	Ccr7	chemokine (C-C motif) receptor 7	CCR7	0.57259	0.273	0.204302	CCR7	C-C motif chemokine receptor 7
ENSRNOG00000002746	FSTL1	1.751	3.36592	UP	9.06181	5.78022e-12	1.41496e-09					Fstl1	0.155	0.0007373	1.50328	Fstl1	follistatin-like 1	FSTL1	0.462	0.163	-0.534975	FSTL1	follistatin like 1
ENSRNOG00000037076	LOC68975	1.74924	3.36182	UP	1.27688	0.000328126	0.00321293
ENSRNOG00000055991	TMPRSS11	1.74619	3.35471	UP	0.794271	0.00170156	0.0119764
ENSRNOG00000008450	LOC10035	1.74197	3.34492	UP	1.46637	0.00067226	0.0057772			ENSRNOG00000008450
ENSRNOG00000004378	ABCA5	1.74123	3.3432	UP	3.67833	5.76931e-10	6.27686e-08					Abca5	0.206	0.025995	0.37005	Abca5	ATP-binding cassette, sub-family A (ABC1), member 5	ABCA5	0.2325	0.0342	-0.49249	ABCA5	ATP binding cassette subfamily A member 5
ENSRNOG00000023005	LOC68132	1.7393	3.33874	UP	0.466201	0.00278262	0.0175986
ENSRNOG00000002723	SELE	1.73881	3.33759	UP	2.96456	1.3146e-10	2.00759e-08				ENSRNOG00000002723	Sele	0.155	0.000921	0.88952	Sele	selectin, endothelial cell	SELE	0.15467	0.0126	2.46712	SELE	selectin E
ENSRNOG00000046350	LOC10369	1.73461	3.3279	UP	3.97344	0.000800253	0.00661965
ENSRNOG00000000525	PI16	1.72579	3.30762	UP	5.80228	1.18293e-09	1.17208e-07					Pi16	0.155	0.0027371	1.24957	Pi16	peptidase inhibitor 16	PI16	0.02632	3.88e-05	1.81561	PI16	peptidase inhibitor 16
ENSRNOG00000014574	ENTPD1	1.72489	3.30554	UP	1.11222	4.05856e-06	9.76283e-05					Entpd1	0.16	0.0067089	0.60616	Entpd1	ectonucleoside triphosphate diphosphohydrolase 1	ENTPD1	0.72355	0.472	-0.226486	ENTPD1	ectonucleoside triphosphate diphosphohydrolase 1
ENSRNOG00000038572	NCAPG	1.71106	3.27401	UP	2.86386	7.39295e-07	2.47115e-05					Ncapg	0.441	0.216734	0.15525	Ncapg	non-SMC condensin I complex, subunit G	NCAPG	0.95643	0.898	-0.031207	NCAPG	non-SMC condensin I complex subunit G
ENSRNOG00000036677	SLC16A3	1.70293	3.25562	UP	1.88143	3.9664e-08	2.15767e-06					Slc16a3	0.379	0.15669	0.17502	Slc16a3	solute carrier family 16 (monocarboxylic acid transporters), member 3	SLC16A3	0.62302	0.333	0.231497	SLC16A3	solute carrier family 16 member 3
ENSRNOG00000010210	SLC7A11	1.70272	3.25514	UP	1.02183	0.0046634	0.0264037			ENSRNOG00000010210		Slc7a11	0.258	0.0582572	-0.25341	Slc7a11	solute carrier family 7 (cationic amino acid transporter, y+ system), member 11	SLC7A11	0.30323	0.0621	-0.666785	SLC7A11	solute carrier family 7 member 11
ENSRNOG00000009211	C3AR1	1.6974	3.24317	UP	2.71275	6.17328e-09	4.54692e-07	complement C3a receptor 1			ENSRNOG00000009211	C3ar1	0.292	0.084265	0.20455	C3ar1	complement component 3a receptor 1	C3AR1	0.04321	0.000204	-1.41174	C3AR1	complement component 3a receptor 1
ENSRNOG00000046196	ICOS	1.69535	3.23856	UP	1.32905	0.000629231	0.00548099					Icos	0.669	0.478674	-0.092525	Icos	inducible T cell co-stimulator	ICOS	0.60384	0.31	0.204468	ICOS	inducible T-cell costimulator
ENSRNOG00000037563	CD68	1.69513	3.23806	UP	3.91634	1.25405e-08	8.38348e-07					Cd68	0.675	0.486601	0.084365	Cd68	CD68 antigen	CD68	0.09225	0.00265	-0.925231	CD68	CD68 molecule
ENSRNOG00000006996	MMS22L	1.69501	3.2378	UP	2.30228	1.00209e-06	3.08905e-05					Mms22l	0.24	0.046789	0.275535	Mms22l	MMS22-like, DNA repair protein	MMS22L	0.15789	0.0134	-0.616673	MMS22L	MMS22 like, DNA repair protein
ENSRNOG00000008045	SLAMF9	1.69059	3.22789	UP	3.07053	1.91629e-08	1.18143e-06					Slamf9	0.708	0.528142	0.076895	Slamf9	SLAM family member 9	SLAMF9	0.76235	0.53	0.117149	SLAMF9	SLAM family member 9
ENSRNOG00000011671	LOC49893	1.68899	3.22431	UP	0.560182	0.00147785	0.0107707
ENSRNOG00000008534	DUSP15	1.68842	3.22304	UP	2.3982	0.000452936	0.00417937					Dusp15	0.399	0.176459	0.15298	Dusp15	dual specificity phosphatase-like 15	DUSP15	0.4088	0.123	0.331219	DUSP15	dual specificity phosphatase 15
ENSRNOG00000015514	BCAT1	1.68218	3.20913	UP	3.59247	6.33961e-09	4.64886e-07			ENSRNOG00000015514		Bcat1	0.522	0.300923	-0.144925	Bcat1	branched chain aminotransferase 1, cytosolic	BCAT1	0.10306	0.00413	-0.813252	BCAT1	branched chain amino acid transaminase 1
ENSRNOG00000053766	RAMP3	1.67946	3.20308	UP	2.36025	0.000886372	0.00716588	receptor activity modifying protein 3				Ramp3	0.179	0.0126378	0.51491	Ramp3	receptor (calcitonin) activity modifying protein 3	RAMP3	0.61856	0.327	0.303853	RAMP3	receptor (G protein-coupled) activity modifying protein 3
ENSRNOG00000011921	DUSP4	1.67271	3.18813	UP	3.22293	1.05598e-05	0.000214103					Dusp4	0.248	0.0512847	0.553675	Dusp4	dual specificity phosphatase 4	DUSP4	0.29431	0.0584	0.570909	DUSP4	dual specificity phosphatase 4
ENSRNOG00000016561	Ns5atp9	1.67196	3.18647	UP	1.79033	0.00122451	0.00928197
ENSRNOG00000005348	PAMR1	1.67043	3.1831	UP	1.78473	0.000446329	0.00413215					Pamr1	0.165	0.0084639	2.01053	Pamr1	peptidase domain containing associated with muscle regeneration 1	PAMR1	0.37845	0.102	-0.536558	PAMR1	peptidase domain containing associated with muscle regeneration 1
ENSRNOG00000012779	MSR1	1.66935	3.18071	UP	5.19808	3.53752e-07	1.34135e-05					Msr1	0.464	0.240298	0.161895	Msr1	macrophage scavenger receptor 1	MSR1	0.07476	0.00128	-1.09442	MSR1	macrophage scavenger receptor 1
ENSRNOG00000030012	Clec4a2	1.66176	3.16402	UP	2.16297	0.000313156	0.00309505
ENSRNOG00000019780	SYPL2	1.65917	3.15836	UP	1.16957	0.000224694	0.0024079					Sypl2	0.47	0.245857	-0.21562	Sypl2	synaptophysin-like 2	SYPL2	0.67716	0.403	0.222473	SYPL2	synaptophysin like 2
ENSRNOG00000005037	KIF18A	1.65873	3.15739	UP	2.03289	1.90187e-05	0.000344775		ENSRNOG00000005037			Kif18a	0.155	0.0010437	0.91115	Kif18a	kinesin family member 18A	KIF18A	0.75843	0.525	0.124744	KIF18A	kinesin family member 18A
ENSRNOG00000015275	SKA1	1.65845	3.15677	UP	0.781447	0.00141367	0.0103848		ENSRNOG00000015275			Ska1	0.801	0.656555	-0.052365	Ska1	spindle and kinetochore associated complex subunit 1	SKA1	0.8393	0.662	-0.086195	SKA1	spindle and kinetochore associated complex subunit 1
ENSRNOG00000046144	HIST1H3A	1.65179	3.14224	UP	2.06264	0.000428673	0.00399982											HIST1H3A	0.38235	0.104	-0.349676	HIST1H3A	histone cluster 1, H3a
ENSRNOG00000011654	PLK4	1.64966	3.13761	UP	2.46716	3.824e-07	1.42404e-05		ENSRNOG00000011654			Plk4	0.191	0.0180312	0.369245	Plk4	polo-like kinase 4	PLK4	0.72824	0.478	-0.131598	PLK4	polo like kinase 4
ENSRNOG00000009822	TLR2	1.64832	3.13468	UP	4.11027	3.68471e-08	2.03773e-06				ENSRNOG00000009822	Tlr2	0.647	0.449025	0.19699	Tlr2	toll-like receptor 2	TLR2	0.08125	0.00169	-0.887672	TLR2	toll like receptor 2
ENSRNOG00000032002	HAPLN1	1.64782	3.13359	UP	2.56723	0.000266964	0.00273975		ENSRNOG00000032002			Hapln1	0.372	0.151645	-0.16415	Hapln1	hyaluronan and proteoglycan link protein 1	HAPLN1	0.15587	0.013	0.658505	HAPLN1	hyaluronan and proteoglycan link protein 1
ENSRNOG00000004487	NEK2	1.64633	3.13036	UP	0.46928	0.00743925	0.0382425					Nek2	0.927	0.861171	-0.032645	Nek2	NIMA (never in mitosis gene a)-related expressed kinase 2	NEK2	0.95361	0.89	0.026264	NEK2	NIMA related kinase 2
ENSRNOG00000003732	FLRT2	1.64203	3.12105	UP	4.96137	3.90144e-06	9.45318e-05		ENSRNOG00000003732			Flrt2	0.38	0.158432	0.35977	Flrt2	fibronectin leucine rich transmembrane protein 2	FLRT2	0.94201	0.865	0.0519675	FLRT2	fibronectin leucine rich transmembrane protein 2
ENSRNOG00000039530	CCL27	1.63823	3.11284	UP	1.12853	0.000158381	0.0018245
ENSRNOG00000006236	dsn1	1.6319	3.09921	UP	1.92627	1.73089e-05	0.000317329					Dsn1	0.381	0.15957	-0.242635	Dsn1	DSN1 homolog, MIS12 kinetochore complex component	DSN1	0.08125	0.00169	-0.940951	DSN1	DSN1 homolog, MIS12 kinetochore complex component
ENSRNOG00000003348	RASD1	1.62745	3.08966	UP	2.40201	0.00157125	0.0112689					Rasd1	0.581	0.368028	0.15203	Rasd1	RAS, dexamethasone-induced 1	RASD1	0.60312	0.309	0.24664	RASD1	ras related dexamethasone induced 1
ENSRNOG00000010181	CLEC4D	1.62066	3.07515	UP	2.31646	0.000185514	0.0020781				ENSRNOG00000010181	Clec4d	0.237	0.0442078	0.38359	Clec4d	C-type lectin domain family 4, member d	CLEC4D	0.7761	0.553	-0.12825	CLEC4D	C-type lectin domain family 4 member D
ENSRNOG00000048478	KCNE4	1.61896	3.07154	UP	0.716967	0.000355364	0.00343319					Kcne4	0.315	0.102616	0.529625	Kcne4	potassium voltage-gated channel, Isk-related subfamily, gene 4	KCNE4	0.30676	0.0638	0.671456	KCNE4	potassium voltage-gated channel subfamily E regulatory subunit 4
ENSRNOG00000058970		1.61797	3.06942	UP	3.47096	2.1354e-06	5.78923e-05
ENSRNOG00000014956	SLC11A1	1.61403	3.06107	UP	2.20992	3.80884e-05	0.000600966		ENSRNOG00000014956		ENSRNOG00000014956	Slc11a1	0.992	0.983833	-0.002225	Slc11a1	solute carrier family 11 (proton-coupled divalent metal ion transporters), member 1	SLC11A1	0.56115	0.26	0.253823	SLC11A1	solute carrier family 11 member 1
ENSRNOG00000031790	HIST3H2B	1.61336	3.05964	UP	0.223383	0.00625136	0.0333526
ENSRNOG00000001229	COL18A1	1.6123	3.05738	UP	5.90591	1.40745e-15	8.07877e-13	collagen type XVIII alpha 1 chain	ENSRNOG00000001229			Col18a1	0.967	0.931042	-0.009785	Col18a1	collagen, type XVIII, alpha 1	COL18A1	0.26523	0.0459	0.545914	COL18A1	collagen type XVIII alpha 1 chain
ENSRNOG00000046313	BASP1	1.60961	3.05168	UP	1.13406	0.00334837	0.0203271					Basp1	0.272	0.0684962	-0.305985	Basp1	brain abundant, membrane attached signal protein 1	BASP1	0.19562	0.0222	0.522399	BASP1	brain abundant membrane attached signal protein 1
ENSRNOG00000031431	CDCA8	1.60938	3.0512	UP	1.7048	8.19013e-06	0.000173894		ENSRNOG00000031431			Cdca8	0.843	0.718542	0.04229	Cdca8	cell division cycle associated 8	CDCA8	0.56768	0.268	-0.210056	CDCA8	cell division cycle associated 8
ENSRNOG00000010918	CEBPA	1.60817	3.04865	UP	2.24587	1.99674e-05	0.00035778		ENSRNOG00000010918			Cebpa	0.996	0.990567	0.0012	Cebpa	CCAAT/enhancer binding protein (C/EBP), alpha	CEBPA	0.91517	0.806	0.0446495	CEBPA	CCAAT/enhancer binding protein alpha
ENSRNOG00000058329	PRRX2	1.60816	3.04863	UP	0.711347	0.00556638	0.0303896					Prrx2	0.287	0.0803684	-0.25043	Prrx2	paired related homeobox 2	PRRX2	0.51447	0.21	0.328085	PRRX2	paired related homeobox 2
ENSRNOG00000050478	LOC10254	1.60655	3.04523	UP	2.94633	0.000144304	0.00169999
ENSRNOG00000029784	PAK1	1.60497	3.04189	UP	2.89072	3.63924e-07	1.37679e-05		ENSRNOG00000029784			Pak1	0.65	0.453661	0.08866	Pak1	p21 protein (Cdc42/Rac)-activated kinase 1	PAK1	0.15542	0.0128	-0.75863	PAK1	p21 (RAC1) activated kinase 1
ENSRNOG00000004699	FIBIN	1.60008	3.03161	UP	4.75675	1.43246e-05	0.000273135					Fibin	0.155	0.0013781	2.59985	Fibin	fin bud initiation factor homolog (zebrafish)	FIBIN	0.17748	0.0178	-0.847056	FIBIN	fin bud initiation factor homolog (zebrafish)
ENSRNOG00000062002	KCNA3	1.58923	3.00889	UP	0.812835	0.000662005	0.00571267					Kcna3	0.271	0.067729	-0.26322	Kcna3	potassium voltage-gated channel, shaker-related subfamily, member 3	KCNA3	0.19802	0.0228	0.548018	KCNA3	potassium voltage-gated channel subfamily A member 3
ENSRNOG00000060100	KNL1	1.58844	3.00724	UP	2.15824	5.00795e-06	0.000116436											KNL1	0.97325	0.932	-0.017162	KNL1	kinetochore scaffold 1
ENSRNOG00000048088	MEST	1.58651	3.00322	UP	5.13297	8.903e-09	6.22687e-07					Mest	0.155	0.0017406	0.682335	Mest	mesoderm specific transcript	MEST	0.27735	0.0504	0.504649	MEST	mesoderm specific transcript
ENSRNOG00000020792	ETV4	1.58497	3.00001	UP	1.82632	0.000604665	0.00531709					Etv4	0.343	0.125838	-0.186475	Etv4	ets variant 4	ETV4	0.31918	0.0692	0.365835	ETV4	ETS variant 4
ENSRNOG00000024428	KIF20A	1.58304	2.99601	UP	4.05327	2.78713e-08	1.63938e-06		ENSRNOG00000024428			Kif20a	0.301	0.092069	0.227825	Kif20a	kinesin family member 20A	KIF20A	0.4171	0.128	-0.324719	KIF20A	kinesin family member 20A
ENSRNOG00000019100	KIF2C	1.583	2.99593	UP	2.34136	4.55118e-05	0.000691862		ENSRNOG00000019100			Kif2c	0.332	0.116574	0.18529	Kif2c	kinesin family member 2C	KIF2C	0.39193	0.111	0.451651	KIF2C	kinesin family member 2C
ENSRNOG00000022710	PRRG4	1.58032	2.99035	UP	2.40671	2.79697e-09	2.33962e-07					Prrg4	0.195	0.0200567	0.543395	Prrg4	proline rich Gla (G-carboxyglutamic acid) 4 (transmembrane)	PRRG4	0.38619	0.107	-0.497981	PRRG4	proline rich and Gla domain 4
ENSRNOG00000054954	Pirb	1.57892	2.98746	UP	0.748197	0.0034129	0.0206436					Pirb	0.453	0.227848	0.146435	Pirb	paired Ig-like receptor B
ENSRNOG00000015921	ESCO2	1.57877	2.98716	UP	1.62764	0.000225909	0.00241521					Esco2	0.901	0.814953	0.036945	Esco2	establishment of sister chromatid cohesion N-acetyltransferase 2	ESCO2	0.36132	0.0919	-0.437437	ESCO2	establishment of sister chromatid cohesion N-acetyltransferase 2
ENSRNOG00000019482	GNAO1	1.57697	2.98344	UP	4.34687	1.85257e-07	7.94793e-06					Gnao1	0.17	0.0098033	0.72526	Gnao1	guanine nucleotide binding protein, alpha O	GNAO1	0.12521	0.00698	-0.949958	GNAO1	G protein subunit alpha o1
ENSRNOG00000054129	CTLA4	1.57438	2.97807	UP	0.232605	0.00917839	0.0448918					Ctla4	0.339	0.122536	-0.38981	Ctla4	cytotoxic T-lymphocyte-associated protein 4	CTLA4	0.34747	0.084	0.389209	CTLA4	cytotoxic T-lymphocyte associated protein 4
ENSRNOG00000045644	LOC68484	1.5725	2.97421	UP	2.67733	0.000694796	0.0059402
ENSRNOG00000019270	P2RY6	1.57245	2.97409	UP	2.49598	4.59565e-12	1.17691e-09					P2ry6	0.892	0.799445	0.02771	P2ry6	pyrimidinergic receptor P2Y, G-protein coupled, 6	P2RY6	0.68731	0.418	0.176528	P2RY6	pyrimidinergic receptor P2Y6
ENSRNOG00000043219	FBN2	1.56985	2.96873	UP	2.84172	0.000848198	0.00692452		ENSRNOG00000043219			Fbn2	0.478	0.254388	0.182765	Fbn2	fibrillin 2	FBN2	0.04234	0.000186	-1.92114	FBN2	fibrillin 2
ENSRNOG00000024077	FBXO5	1.5683	2.96555	UP	1.94982	1.83428e-06	5.06846e-05					Fbxo5	0.547	0.327754	0.179835	Fbxo5	F-box protein 5	FBXO5	0.95578	0.896	0.035053	FBXO5	F-box protein 5
ENSRNOG00000000129	PHF24	1.56611	2.96105	UP	4.56903	4.34246e-10	4.87048e-08					Phf24	0.222	0.0346822	-0.28209	Phf24	PHD finger protein 24	PHF24	0.88977	0.757	-0.083224	PHF24	PHD finger protein 24
ENSRNOG00000010332	NIPSNAP3	1.56602	2.96087	UP	2.73403	3.75009e-06	9.15308e-05			ENSRNOG00000010332
ENSRNOG00000011750	FAM180A	1.56043	2.94941	UP	1.77841	0.00110094	0.00853973					Fam180a	0.238	0.0454224	0.3933	Fam180a	family with sequence similarity 180, member A	FAM180A	0.85104	0.683	0.185294	FAM180A	family with sequence similarity 180 member A
ENSRNOG00000058446	IL7R	1.55881	2.9461	UP	2.38028	3.06298e-05	0.000505315					Il7r	0.783	0.630807	0.089045	Il7r	interleukin 7 receptor	IL7R	0.21675	0.0286	-0.654269	IL7R	interleukin 7 receptor
ENSRNOG00000015529	CDCA3	1.55694	2.94229	UP	2.13618	0.000125519	0.00152883					Cdca3	0.243	0.0482642	-0.33379	Cdca3	cell division cycle associated 3	CDCA3	0.43855	0.144	0.330877	CDCA3	cell division cycle associated 3
ENSRNOG00000003748	RGD15657	1.55539	2.93913	UP	1.51707	9.84151e-05	0.00125055
ENSRNOG00000009005	SLCO2A1	1.55015	2.92848	UP	2.68778	0.000280026	0.00284399					Slco2a1	0.183	0.0143981	0.43971	Slco2a1	solute carrier organic anion transporter family, member 2a1	SLCO2A1	0.36516	0.0941	0.865302	SLCO2A1	solute carrier organic anion transporter family member 2A1
ENSRNOG00000056411	Hist1h2a	1.54926	2.92667	UP	0.739919	0.000421745	0.00394402
ENSRNOG00000014828	AVPI1	1.54627	2.92061	UP	5.49459	1.1144e-10	1.76557e-08					Avpi1	0.959	0.916376	0.012065	Avpi1	arginine vasopressin-induced 1	AVPI1	0.87184	0.72	-0.073981	AVPI1	arginine vasopressin induced 1
ENSRNOG00000003736	COL5A2	1.54562	2.9193	UP	8.41538	1.50972e-09	1.41512e-07		ENSRNOG00000003736			Col5a2	0.159	0.0057142	1.18731	Col5a2	collagen, type V, alpha 2	COL5A2	0.91794	0.812	0.068767	COL5A2	collagen type V alpha 2 chain
ENSRNOG00000042139	Clec4a1	1.53936	2.90666	UP	3.72321	1.80938e-10	2.59893e-08					Clec4a1	0.977	0.950382	0.008465	Clec4a1	C-type lectin domain family 4, member a1
ENSRNOG00000061185	LOC68476	1.53715	2.90221	UP	2.58219	0.000204108	0.00222938
ENSRNOG00000011777	SPAG5	1.53592	2.89973	UP	2.24848	9.44995e-06	0.000195408					Spag5	0.188	0.0170196	0.354375	Spag5	sperm associated antigen 5	SPAG5	0.44828	0.153	0.416981	SPAG5	sperm associated antigen 5
ENSRNOG00000012109	FAM105A	1.53406	2.89599	UP	3.13784	1.66252e-06	4.66987e-05					Fam105a	0.417	0.194127	0.232595	Fam105a	family with sequence similarity 105, member A	FAM105A	0.17756	0.0178	-0.616698	FAM105A	family with sequence similarity 105 member A
ENSRNOG00000025151	ILDR2	1.53088	2.88963	UP	0.954113	0.00815662	0.0409949					Ildr2	0.601	0.391723	0.092895	Ildr2	immunoglobulin-like domain containing receptor 2	ILDR2	0.39484	0.113	0.710574	ILDR2	immunoglobulin like domain containing receptor 2
ENSRNOG00000054860	CLEC12A	1.52773	2.88332	UP	2.74691	2.3221e-07	9.46565e-06					Clec12a	0.341	0.123972	0.181215	Clec12a	C-type lectin domain family 12, member a	CLEC12A	0.59511	0.299	0.280742	CLEC12A	C-type lectin domain family 12 member A
ENSRNOG00000060355	HIST1H1B	1.51943	2.86679	UP	4.32621	1.77614e-06	4.92761e-05					Hist1h1b	0.981	0.960263	-0.008095	Hist1h1b	histone cluster 1, H1b	HIST1H1B	0.66738	0.39	-0.25807	HIST1H1B	histone cluster 1, H1b
ENSRNOG00000028390	hhipl1	1.51715	2.86225	UP	1.44673	5.92142e-05	0.000839591			ENSRNOG00000028390		Hhipl1	0.189	0.0178072	0.465115	Hhipl1	hedgehog interacting protein-like 1	HHIPL1	0.55426	0.253	0.309545	HHIPL1	HHIP like 1
ENSRNOG00000052064	PARVG	1.51288	2.85379	UP	2.78402	2.84464e-08	1.66732e-06		ENSRNOG00000052064			Parvg	0.35	0.132186	-0.228575	Parvg	parvin, gamma	PARVG	0.81726	0.623	-0.134742	PARVG	parvin gamma
ENSRNOG00000005038	UBE2T	1.51092	2.84991	UP	0.888871	0.00634182	0.0336948					Ube2t	0.746	0.578776	-0.059745	Ube2t	ubiquitin-conjugating enzyme E2T	UBE2T	0.30451	0.063	-0.540693	UBE2T	ubiquitin conjugating enzyme E2 T
ENSRNOG00000001908	KLHL6	1.50888	2.84589	UP	3.51066	2.30542e-16	1.9188e-13					Klhl6	0.165	0.0088458	0.67318	Klhl6	kelch-like 6	KLHL6	0.0929	0.00272	1.43004	KLHL6	kelch like family member 6
ENSRNOG00000028670	RGD15627	1.50461	2.83748	UP	1.073	0.00518577	0.0287358
ENSRNOG00000015810	TRIP13	1.5036	2.83549	UP	1.20168	0.000712156	0.00603899					Trip13	0.863	0.75128	0.0604	Trip13	thyroid hormone receptor interactor 13	TRIP13	0.80357	0.599	0.117934	TRIP13	thyroid hormone receptor interactor 13
ENSRNOG00000047776		1.50209	2.83254	UP	3.53896	5.91524e-09	4.40547e-07
ENSRNOG00000008115	ARHGAP11	1.50112	2.83063	UP	3.48723	9.87608e-10	1.00857e-07
ENSRNOG00000008373	COLEC11	1.4987	2.82588	UP	4.16707	0.000110655	0.00137665		ENSRNOG00000008373			Colec11	0.51	0.287681	-0.114595	Colec11	collectin sub-family member 11	COLEC11	0.80999	0.612	0.103976	COLEC11	collectin subfamily member 11
ENSRNOG00000011263	PLAC9	1.49352	2.81575	UP	3.54896	5.11442e-07	1.81524e-05											PLAC9	0.75245	0.516	0.169995	PLAC9	placenta specific 9
ENSRNOG00000010977	IGFBP6	1.48905	2.80705	UP	4.9588	2.94796e-07	1.14654e-05					Igfbp6	0.228	0.0381903	0.798245	Igfbp6	insulin-like growth factor binding protein 6
ENSRNOG00000003622	CYBB	1.48836	2.80571	UP	6.67304	6.7343e-12	1.60142e-09	cytochrome b-245 beta chain		ENSRNOG00000003622	ENSRNOG00000003622	Cybb	0.608	0.400721	-0.092715	Cybb	cytochrome b-245, beta polypeptide	CYBB	0.03635	0.000131	-2.62756	CYBB	cytochrome b-245 beta chain
ENSRNOG00000062101		1.48749	2.80401	UP	5.10786	2.3112e-05	0.00040243
ENSRNOG00000057760	STIL	1.48659	2.80225	UP	1.72477	0.000197849	0.00217796					Stil	0.412	0.18987	0.229805	Stil	Scl/Tal1 interrupting locus	STIL	0.76422	0.534	0.115166	STIL	SCL/TAL1 interrupting locus
ENSRNOG00000020991	MS4A6A	1.48131	2.79202	UP	3.65321	1.87949e-08	1.16305e-06											MS4A6A	0.049	0.000266	-2.02105	MS4A6A	membrane spanning 4-domains A6A
ENSRNOG00000027894	IQGAP3	1.47385	2.77762	UP	3.19208	0.000169069	0.00191776		ENSRNOG00000027894			Iqgap3	0.657	0.461974	-0.11824	Iqgap3	IQ motif containing GTPase activating protein 3	IQGAP3	0.77092	0.545	0.138004	IQGAP3	IQ motif containing GTPase activating protein 3
ENSRNOG00000008445	DACT1	1.47276	2.77552	UP	2.06053	2.49354e-06	6.50588e-05					Dact1	0.277	0.0719393	0.31864	Dact1	dishevelled-binding antagonist of beta-catenin 1	DACT1	0.15787	0.0134	0.855283	DACT1	dishevelled binding antagonist of beta catenin 1
ENSRNOG00000025001	PCOLCE	1.46974	2.76972	UP	6.05942	5.87447e-11	9.97821e-09		ENSRNOG00000025001			Pcolce	0.25	0.0530748	0.49078	Pcolce	procollagen C-endopeptidase enhancer protein	PCOLCE	0.76946	0.542	0.27691	PCOLCE	procollagen C-endopeptidase enhancer
ENSRNOG00000008713	SLC41A2	1.46652	2.76354	UP	2.71701	8.63059e-07	2.76811e-05					Slc41a2	0.156	0.0032278	0.67905	Slc41a2	solute carrier family 41, member 2	SLC41A2	0.71257	0.454	-0.228209	SLC41A2	solute carrier family 41 member 2
ENSRNOG00000024178	CENPT	1.46416	2.75904	UP	1.0004	0.00112041	0.00865506					Cenpt	0.873	0.768131	0.032475	Cenpt	centromere protein T	CENPT	0.2412	0.0371	0.555575	CENPT	centromere protein T
ENSRNOG00000022884	CD84	1.45873	2.74866	UP	1.92364	8.86993e-07	2.81236e-05					Cd84	0.474	0.250078	0.175065	Cd84	CD84 antigen	CD84	0.13412	0.00871	-0.8187	CD84	CD84 molecule
ENSRNOG00000046452	Fcgr2b	1.45738	2.7461	UP	3.42982	4.4153e-06	0.000104104					Fcgr2b	0.57	0.355719	0.124745	Fcgr2b	Fc receptor, IgG, low affinity IIb	FCGR2B	0.10439	0.00428	-1.53366	FCGR2B	Fc fragment of IgG receptor IIb
ENSRNOG00000004440	FIGNL1	1.4567	2.7448	UP	1.09595	8.02504e-05	0.00106782					Fignl1	0.227	0.0376913	0.31734	Fignl1	fidgetin-like 1	FIGNL1	0.37269	0.0983	-0.438406	FIGNL1	fidgetin like 1
ENSRNOG00000005655	cpa6	1.45621	2.74388	UP	1.7766	0.0105213	0.0496987					Cpa6	0.459	0.234641	-0.1764	Cpa6	carboxypeptidase A6	CPA6	0.81864	0.625	0.127847	CPA6	carboxypeptidase A6
ENSRNOG00000054964	AOAH	1.45238	2.73658	UP	1.91197	1.95326e-07	8.21061e-06											AOAH	0.50684	0.202	-0.524944	AOAH	acyloxyacyl hydrolase
ENSRNOG00000018992	DPYSL3	1.45093	2.73385	UP	4.72841	5.7096e-06	0.000129485		ENSRNOG00000018992			Dpysl3	0.156	0.0040333	1.08013	Dpysl3	dihydropyrimidinase-like 3	DPYSL3	0.06589	0.000731	1.22027	DPYSL3	dihydropyrimidinase like 3
ENSRNOG00000026306	CLEC5A	1.4504	2.73284	UP	2.11758	5.73521e-06	0.000129536					Clec5a	0.155	0.0006879	0.74076	Clec5a	C-type lectin domain family 5, member a	CLEC5A	0.9728	0.931	-0.0182155	CLEC5A	C-type lectin domain family 5 member A
ENSRNOG00000008949	SYNPO2L	1.45013	2.73233	UP	6.24865	1.51322e-09	1.41512e-07					Synpo2l	0.213	0.0294177	0.43679	Synpo2l	synaptopodin 2-like	SYNPO2L	0.21911	0.0299	0.687953	SYNPO2L	synaptopodin 2 like
ENSRNOG00000017054	KCNE3	1.45009	2.73226	UP	0.947388	0.000186226	0.00208188					Kcne3	0.845	0.722398	-0.057215	Kcne3	potassium voltage-gated channel, Isk-related subfamily, gene 3	KCNE3	0.79311	0.581	0.123113	KCNE3	potassium voltage-gated channel subfamily E regulatory subunit 3
ENSRNOG00000053691	LAMA5	1.44245	2.71782	UP	6.3121	2.16773e-05	0.000380231		ENSRNOG00000053691			Lama5	0.434	0.209766	-0.208425	Lama5	laminin, alpha 5	LAMA5	0.19916	0.0231	0.547368	LAMA5	laminin subunit alpha 5
ENSRNOG00000018371	TUBB6	1.44065	2.71444	UP	4.53715	5.35444e-07	1.89236e-05		ENSRNOG00000018371			Tubb6	0.911	0.832946	0.02145	Tubb6	tubulin, beta 6 class V	TUBB6	0.94461	0.871	-0.053323	TUBB6	tubulin beta 6 class V
ENSRNOG00000010626	SPHK1	1.43895	2.71124	UP	2.46784	5.62587e-06	0.00012811	sphingosine kinase 1		ENSRNOG00000010626	ENSRNOG00000010626	Sphk1	0.876	0.772499	0.031	Sphk1	sphingosine kinase 1	SPHK1	0.14685	0.0109	1.37704	SPHK1	sphingosine kinase 1
ENSRNOG00000003538	ADAMTS4	1.43771	2.7089	UP	2.29738	0.000811395	0.00667976		ENSRNOG00000003538			Adamts4	0.633	0.430758	-0.08935	Adamts4	a disintegrin-like and metallopeptidase (reprolysin type) with thrombospondin type 1 motif, 4	ADAMTS4	0.12296	0.00665	1.97643	ADAMTS4	ADAM metallopeptidase with thrombospondin type 1 motif 4
ENSRNOG00000026235	HK3	1.43403	2.702	UP	1.59885	0.00320698	0.0196046			ENSRNOG00000026235		Hk3	0.558	0.340889	-0.13596	Hk3	hexokinase 3	HK3	0.58953	0.292	-0.286932	HK3	hexokinase 3
ENSRNOG00000052695	LOC10254	1.4323	2.69877	UP	1.04112	0.00126332	0.00948744
ENSRNOG00000048411	UHRF1	1.43046	2.69532	UP	3.05961	4.19919e-05	0.000649022					Uhrf1	0.725	0.550903	-0.086935	Uhrf1	ubiquitin-like, containing PHD and RING finger domains, 1	UHRF1	0.37704	0.101	0.388838	UHRF1	ubiquitin like with PHD and ring finger domains 1
ENSRNOG00000022499	SGO1	1.4303	2.69502	UP	1.24314	0.00281374	0.0177482											SGO1	0.74892	0.51	-0.122809	SGO1	shugoshin 1
ENSRNOG00000050404	PMEPA1	1.42675	2.68841	UP	3.78194	1.37931e-09	1.34269e-07					Pmepa1	0.234	0.0421348	0.65335	Pmepa1	prostate transmembrane protein, androgen induced 1	PMEPA1	0.22657	0.032	0.666663	PMEPA1	prostate transmembrane protein, androgen induced 1
ENSRNOG00000021438	TUBA1C	1.42581	2.68664	UP	1.35517	0.000669634	0.00576058		ENSRNOG00000021438									TUBA1C	0.6913	0.424	-0.180694	TUBA1C	tubulin alpha 1c
ENSRNOG00000002418	TGFB2	1.42253	2.68056	UP	4.84006	6.33211e-08	3.1464e-06	transforming growth factor, beta 2	ENSRNOG00000002418			Tgfb2	0.17	0.0096997	1.31701	Tgfb2	transforming growth factor, beta 2	TGFB2	0.12679	0.00718	0.698233	TGFB2	transforming growth factor beta 2
ENSRNOG00000012051	NCAPH	1.41884	2.67371	UP	2.20885	0.000194839	0.00215358					Ncaph	0.832	0.700748	0.04373	Ncaph	non-SMC condensin I complex, subunit H	NCAPH	0.87353	0.723	-0.119365	NCAPH	non-SMC condensin I complex subunit H
ENSRNOG00000003807	WNT9B	1.41752	2.67127	UP	1.97184	0.0104485	0.0494619		ENSRNOG00000003807			Wnt9b	0.679	0.491077	-0.07707	Wnt9b	wingless-type MMTV integration site family, member 9B	WNT9B	0.59322	0.297	0.213818	WNT9B	Wnt family member 9B
ENSRNOG00000025198	GAS2L3	1.4091	2.65572	UP	2.97571	3.85433e-05	0.000606419					Gas2l3	0.162	0.0078339	0.89986	Gas2l3	growth arrest-specific 2 like 3	GAS2L3	0.6515	0.368	-0.167123	GAS2L3	growth arrest specific 2 like 3
ENSRNOG00000036603	Ifit1bl	1.40445	2.64716	UP	3.62837	3.22153e-07	1.23561e-05
ENSRNOG00000016257	COTL1	1.4004	2.63975	UP	3.9408	7.42454e-09	5.3271e-07		ENSRNOG00000016257			Cotl1	0.423	0.199108	-0.143525	Cotl1	coactosin-like 1 (Dictyostelium)	COTL1	0.77019	0.543	-0.119442	COTL1	coactosin like F-actin binding protein 1
ENSRNOG00000061895	Ly49si1	1.39867	2.63659	UP	5.07148	0.000189127	0.00210582
ENSRNOG00000003687	RGS2	1.3922	2.62478	UP	4.98842	3.76959e-05	0.000597037					Rgs2	0.222	0.0345478	-0.54339	Rgs2	regulator of G-protein signaling 2	RGS2	0.46173	0.163	0.533583	RGS2	regulator of G-protein signaling 2
ENSRNOG00000013774	LMNB1	1.39059	2.62187	UP	2.79268	2.86299e-08	1.66927e-06					Lmnb1	0.976	0.948327	-0.00672	Lmnb1	lamin B1	LMNB1	0.77726	0.556	0.203434	LMNB1	lamin B1
ENSRNOG00000013215	DCTD	1.38991	2.62062	UP	2.02642	0.000118973	0.00146049			ENSRNOG00000013215		Dctd	0.467	0.242584	-0.13621	Dctd	dCMP deaminase	DCTD	0.21352	0.0275	-0.514425	DCTD	dCMP deaminase
ENSRNOG00000006641	DBH	1.38864	2.61833	UP	1.98775	0.000343155	0.00333654			ENSRNOG00000006641		Dbh	0.637	0.435767	-0.082145	Dbh	dopamine beta hydroxylase	DBH	0.54195	0.24	0.280633	DBH	dopamine beta-hydroxylase
ENSRNOG00000045992	TLR8	1.38475	2.61127	UP	3.9933	2.11481e-07	8.73528e-06				ENSRNOG00000045992	Tlr8	0.228	0.0380704	0.32104	Tlr8	toll-like receptor 8	TLR8	0.85177	0.684	-0.106912	TLR8	toll like receptor 8
ENSRNOG00000007254	TTC9	1.38475	2.61127	UP	4.2322	4.22558e-09	3.31787e-07					Ttc9	0.156	0.0036689	1.0875	Ttc9	tetratricopeptide repeat domain 9	TTC9	0.15281	0.0122	0.626499	TTC9	tetratricopeptide repeat domain 9
ENSRNOG00000022521	DDIAS	1.38316	2.60839	UP	0.858566	0.000814723	0.00670384					Ddias	0.17	0.009881	0.4464	Ddias	DNA damage-induced apoptosis suppressor	DDIAS	0.35911	0.0907	-0.402599	DDIAS	DNA damage induced apoptosis suppressor
ENSRNOG00000024008	CDC25C	1.38299	2.60808	UP	1.80317	6.05698e-05	0.000854445			ENSRNOG00000024008		Cdc25c	0.762	0.601945	0.10471	Cdc25c	cell division cycle 25C	CDC25C	0.92388	0.823	0.0393425	CDC25C	cell division cycle 25C
ENSRNOG00000018113	Anlnl1	1.3809	2.6043	UP	1.67144	0.00477399	0.0269295
ENSRNOG00000017783	SFRP1	1.38023	2.6031	UP	3.94175	2.19806e-11	4.20561e-09		ENSRNOG00000017783			Sfrp1	0.183	0.0141549	0.82076	Sfrp1	secreted frizzled-related protein 1	SFRP1	0.14658	0.0108	0.882534	SFRP1	secreted frizzled related protein 1
ENSRNOG00000000479	KIFC1	1.37957	2.60191	UP	2.17372	0.0012216	0.00926707		ENSRNOG00000000479									KIFC1	0.43848	0.144	0.315547	KIFC1	kinesin family member C1
ENSRNOG00000024120	RXFP1	1.37652	2.59641	UP	3.10055	0.00680172	0.0356738					Rxfp1	0.205	0.0254588	0.461155	Rxfp1	relaxin/insulin-like family peptide receptor 1	RXFP1	0.4804	0.179	0.25912	RXFP1	relaxin/insulin like family peptide receptor 1
ENSRNOG00000047363	KCNK13	1.37351	2.59101	UP	1.07046	0.00399473	0.023332					Kcnk13	0.687	0.500347	-0.08986	Kcnk13	potassium channel, subfamily K, member 13	KCNK13	0.9165	0.809	0.05265	KCNK13	potassium two pore domain channel subfamily K member 13
ENSRNOG00000032708	RT1-Bb	1.37099	2.58648	UP	4.99398	7.67512e-13	2.45692e-10
ENSRNOG00000021669	MYBL1	1.37069	2.58593	UP	3.19691	1.42191e-06	4.12354e-05					Mybl1	0.235	0.0427312	0.94158	Mybl1	myeloblastosis oncogene-like 1	MYBL1	0.39657	0.115	0.667541	MYBL1	MYB proto-oncogene like 1
ENSRNOG00000021199	FCGR1A	1.37035	2.58533	UP	4.18474	7.72951e-08	3.77318e-06
ENSRNOG00000000855	LST1	1.36898	2.58288	UP	1.54358	0.00184113	0.0127009					Lst1	0.353	0.135175	-0.241885	Lst1	leukocyte specific transcript 1	LST1	0.96861	0.923	0.020228	LST1	leukocyte specific transcript 1
ENSRNOG00000005936	FOXM1	1.36783	2.58082	UP	2.27392	6.37228e-05	0.000888354			ENSRNOG00000005936		Foxm1	0.235	0.0429273	-0.38344	Foxm1	forkhead box M1	FOXM1	0.67099	0.395	0.163709	FOXM1	forkhead box M1
ENSRNOG00000062170		1.36771	2.58061	UP	2.79563	6.24605e-07	2.15262e-05
ENSRNOG00000023093	MIS18BP1	1.36729	2.57986	UP	2.41508	1.70471e-05	0.0003139					Mis18bp1	0.41	0.18729	0.172775	Mis18bp1	MIS18 binding protein 1	MIS18BP1	0.56779	0.268	-0.315194	MIS18BP1	MIS18 binding protein 1
ENSRNOG00000058263		1.36649	2.57843	UP	2.00542	4.51198e-05	0.00068746
ENSRNOG00000009342	Fcnb	1.35775	2.56284	UP	0.780802	0.00584853	0.0315676		ENSRNOG00000009342			Fcnb	0.534	0.313823	-0.147635	Fcnb	ficolin B
ENSRNOG00000000042	XPR1	1.35244	2.55344	UP	4.98386	2.07955e-10	2.79163e-08					Xpr1	0.16	0.0075169	0.53842	Xpr1	xenotropic and polytropic retrovirus receptor 1	XPR1	0.4985	0.194	0.361175	XPR1	xenotropic and polytropic retrovirus receptor 1
ENSRNOG00000011631	FST	1.35098	2.55085	UP	1.0945	0.00997338	0.0478435					Fst	0.57	0.35542	-0.107185	Fst	follistatin	FST	0.65849	0.378	-0.325389	FST	follistatin
ENSRNOG00000043419	HIST3H2B	1.34866	2.54676	UP	0.410813	0.00648379	0.034295
ENSRNOG00000006472	HSPA2	1.34616	2.54234	UP	2.20151	4.04616e-05	0.000628873		ENSRNOG00000006472	ENSRNOG00000006472		Hspa2	0.836	0.707846	-0.04395	Hspa2	heat shock protein 2	HSPA2	0.08925	0.00229	1.10773	HSPA2	heat shock protein family A (Hsp70) member 2
ENSRNOG00000059949	LOC10254	1.34002	2.53155	UP	3.92316	4.11317e-07	1.51813e-05
ENSRNOG00000025980	LOC69141	1.33975	2.53108	UP	-0.0168378	0.00838674	0.0418608
ENSRNOG00000030210	FNDC1	1.33645	2.5253	UP	5.71057	5.03854e-05	0.000750783			ENSRNOG00000030210		Fndc1	0.164	0.0082565	0.92578	Fndc1	fibronectin type III domain containing 1	FNDC1	0.31979	0.0696	0.425083	FNDC1	fibronectin type III domain containing 1
ENSRNOG00000016281	COL4A1	1.33603	2.52456	UP	9.4951	3.87269e-07	1.43895e-05	collagen type IV alpha 1 chain	ENSRNOG00000016281			Col4a1	0.159	0.0056502	0.741635	Col4a1	collagen, type IV, alpha 1	COL4A1	0.19869	0.0229	0.561018	COL4A1	collagen type IV alpha 1 chain
ENSRNOG00000000567	UNC5B	1.3328	2.51892	UP	5.48115	5.4836e-16	3.34149e-13					Unc5b	0.184	0.0151272	0.641255	Unc5b	unc-5 netrin receptor B	UNC5B	0.07771	0.00141	0.924305	UNC5B	unc-5 netrin receptor B
ENSRNOG00000039048	CD200R1	1.3292	2.51263	UP	2.87649	1.59785e-08	1.03092e-06					Cd200r1	0.216	0.0306628	0.288065	Cd200r1	CD200 receptor 1	CD200R1	0.71987	0.466	-0.13881	CD200R1	CD200 receptor 1
ENSRNOG00000011296	CENPN	1.32906	2.51238	UP	2.0972	0.000217912	0.00234933					Cenpn	0.266	0.0635206	-0.266115	Cenpn	centromere protein N	CENPN	0.57243	0.273	-0.414228	CENPN	centromere protein N
ENSRNOG00000045646	LOC10254	1.32861	2.51161	UP	2.13345	0.00163603	0.0116185
ENSRNOG00000017485	CD72	1.32662	2.50814	UP	0.951606	0.00679159	0.0356647					Cd72	0.168	0.0091756	0.583265	Cd72	CD72 antigen	CD72	0.77818	0.558	0.129613	CD72	CD72 molecule
ENSRNOG00000029597		1.32518	2.50565	UP	1.22892	0.000156184	0.00180308
ENSRNOG00000001143	CIT	1.32391	2.50343	UP	2.15439	0.00798708	0.0403867			ENSRNOG00000001143		Cit	0.936	0.876513	0.01545	Cit	citron	CIT	0.66582	0.388	0.160506	CIT	citron rho-interacting serine/threonine kinase
ENSRNOG00000008412	GPRC5A	1.32013	2.49688	UP	1.94735	0.00776939	0.0394778					Gprc5a	0.673	0.48309	-0.239665	Gprc5a	G protein-coupled receptor, family C, group 5, member A	GPRC5A	0.48653	0.184	0.409793	GPRC5A	G protein-coupled receptor class C group 5 member A
ENSRNOG00000003208	ercc6l	1.31984	2.49638	UP	1.44953	0.00121902	0.00926085					Ercc6l	0.217	0.0312796	-0.367635	Ercc6l	excision repair cross-complementing rodent repair deficiency complementation group 6 like	ERCC6L	0.39378	0.113	0.314943	ERCC6L	ERCC excision repair 6 like, spindle assembly checkpoint helicase
ENSRNOG00000005960	RGD13117	1.31963	2.49603	UP	4.86789	0.000219018	0.00235927
ENSRNOG00000049425	FAM167B	1.31919	2.49526	UP	2.55934	1.9837e-05	0.00035621					Fam167b	0.707	0.526771	-0.0857	Fam167b	family with sequence similarity 167, member B	FAM167B	0.39357	0.112	0.319613	FAM167B	family with sequence similarity 167 member B
ENSRNOG00000004063	SH3PXD2B	1.31385	2.48604	UP	2.78045	3.68661e-07	1.38676e-05		ENSRNOG00000004063	ENSRNOG00000004063		Sh3pxd2b	0.816	0.676163	0.053485	Sh3pxd2b	SH3 and PX domains 2B	SH3PXD2B	0.71968	0.465	0.213811	SH3PXD2B	SH3 and PX domains 2B
ENSRNOG00000016525	SUSD3	1.31155	2.48208	UP	1.37963	0.00207597	0.0140076					Susd3	0.358	0.13931	-0.175135	Susd3	sushi domain containing 3	SUSD3	0.98065	0.95	-0.011859	SUSD3	sushi domain containing 3
ENSRNOG00000053272	CHI3L1	1.31145	2.48191	UP	4.16596	0.00168345	0.0118889	chitinase 3 like 1			ENSRNOG00000053272							CHI3L1	0.3496	0.0851	0.399888	CHI3L1	chitinase 3 like 1
ENSRNOG00000020803	MEOX1	1.31108	2.48127	UP	2.56956	0.00475752	0.0268544					Meox1	0.155	0.0014618	1.98917	Meox1	mesenchyme homeobox 1	MEOX1	0.40228	0.118	0.771682	MEOX1	mesenchyme homeobox 1
ENSRNOG00000037853	RARRES1	1.31054	2.48035	UP	3.0235	0.000432251	0.00402869					Rarres1	0.593	0.382907	-0.094635	Rarres1	retinoic acid receptor responder (tazarotene induced) 1	RARRES1	0.26064	0.0442	-0.426265	RARRES1	retinoic acid receptor responder 1
ENSRNOG00000016117	MYOF	1.30838	2.47664	UP	6.10669	1.12666e-07	5.20066e-06					Myof	0.184	0.0150354	0.706315	Myof	myoferlin	MYOF	0.6729	0.398	-0.220102	MYOF	myoferlin
ENSRNOG00000020953	MS4A7	1.30664	2.47364	UP	2.46987	2.23925e-06	6.02174e-05					Ms4a7	0.415	0.192162	0.15209	Ms4a7	membrane-spanning 4-domains, subfamily A, member 7
ENSRNOG00000015461	SERPINE2	1.30607	2.47266	UP	6.60694	3.2218e-09	2.64188e-07		ENSRNOG00000015461			Serpine2	0.385	0.163399	0.358105	Serpine2	serine (or cysteine) peptidase inhibitor, clade E, member 2	SERPINE2	0.05046	0.000312	2.19609	SERPINE2	serpin family E member 2
ENSRNOG00000015505	MFAP5	1.3053	2.47136	UP	6.35732	6.12101e-07	2.11391e-05		ENSRNOG00000015505			Mfap5	0.155	0.0017244	1.95232	Mfap5	microfibrillar associated protein 5	MFAP5	0.56323	0.263	-0.60778	MFAP5	microfibrillar associated protein 5
ENSRNOG00000001431	rasa4	1.30142	2.46472	UP	3.66003	2.91047e-16	2.30703e-13					Rasa4	0.506	0.282602	-0.11519	Rasa4	RAS p21 protein activator 4
ENSRNOG00000003357	COL3A1	1.3012	2.46433	UP	11.6523	4.7587e-05	0.000718731		ENSRNOG00000003357			Col3a1	0.156	0.003414	1.04614	Col3a1	collagen, type III, alpha 1	COL3A1	0.46124	0.163	0.718969	COL3A1	collagen type III alpha 1 chain
ENSRNOG00000033693		1.29675	2.45675	UP	2.35141	0.00150263	0.0108969
ENSRNOG00000000454	RT1-DOb	1.29662	2.45653	UP	1.29569	0.000919274	0.00738525
ENSRNOG00000037302	RAD51	1.2953	2.45428	UP	0.441322	0.00374748	0.022247			ENSRNOG00000037302		Rad51	0.657	0.462434	0.0908	Rad51	RAD51 recombinase	RAD51	0.87099	0.719	0.0857585	RAD51	RAD51 recombinase
ENSRNOG00000018122	TSPAN17	1.29525	2.45419	UP	2.31296	0.00011661	0.00143934					Tspan17	0.417	0.19413	0.16477	Tspan17	tetraspanin 17	TSPAN17	0.60287	0.309	0.190736	TSPAN17	tetraspanin 17
ENSRNOG00000032417	GABRP	1.28837	2.44252	UP	0.538252	0.00781827	0.0397019					Gabrp	0.457	0.233082	-0.15259	Gabrp	gamma-aminobutyric acid (GABA) A receptor, pi	GABRP	0.65481	0.373	0.166504	GABRP	gamma-aminobutyric acid type A receptor pi subunit
ENSRNOG00000000528	FGD2	1.28458	2.43611	UP	2.92517	1.04652e-10	1.70788e-08					Fgd2	0.535	0.314868	-0.12007	Fgd2	FYVE, RhoGEF and PH domain containing 2	FGD2	0.98999	0.977	-0.005069	FGD2	FYVE, RhoGEF and PH domain containing 2
ENSRNOG00000011518	DUSP26	1.28413	2.43535	UP	1.4641	0.000445006	0.00412219			ENSRNOG00000011518		Dusp26	0.16	0.0070638	-0.47468	Dusp26	dual specificity phosphatase 26 (putative)	DUSP26	0.1645	0.0149	0.616119	DUSP26	dual specificity phosphatase 26 (putative)
ENSRNOG00000008134	MEFV	1.28369	2.43461	UP	2.72041	6.86366e-07	2.33168e-05		ENSRNOG00000008134		ENSRNOG00000008134	Mefv	0.758	0.595321	-0.08029	Mefv	Mediterranean fever	MEFV	0.6785	0.405	0.189569	MEFV	Mediterranean fever
ENSRNOG00000018770	PMAIP1	1.28366	2.43455	UP	3.31243	1.29187e-05	0.000251111			ENSRNOG00000018770		Pmaip1	0.294	0.0861293	-0.22513	Pmaip1	phorbol-12-myristate-13-acetate-induced protein 1	PMAIP1	0.20882	0.026	0.580252	PMAIP1	phorbol-12-myristate-13-acetate-induced protein 1
ENSRNOG00000003866	CXCR4	1.28253	2.43266	UP	5.24309	9.10298e-09	6.30784e-07	C-X-C motif chemokine receptor 4	ENSRNOG00000003866			Cxcr4	0.751	0.58529	0.10326	Cxcr4	chemokine (C-X-C motif) receptor 4	CXCR4	0.15498	0.0127	0.713888	CXCR4	C-X-C motif chemokine receptor 4
ENSRNOG00000001224	ITGB2	1.27998	2.42835	UP	4.3062	4.53268e-09	3.50935e-07	integrin subunit beta 2	ENSRNOG00000001224			Itgb2	0.575	0.36075	0.14251	Itgb2	integrin beta 2	ITGB2	0.32943	0.0747	-0.549141	ITGB2	integrin subunit beta 2
ENSRNOG00000013554	TREML2	1.27997	2.42834	UP	0.298456	0.00644392	0.034161					Treml2	0.762	0.601639	0.06571	Treml2	triggering receptor expressed on myeloid cells-like 2	TREML2	0.47277	0.172	0.269421	TREML2	triggering receptor expressed on myeloid cells like 2
ENSRNOG00000019854	NAPSA	1.27945	2.42747	UP	2.15611	1.25242e-06	3.68987e-05					Napsa	0.469	0.245061	-0.16006	Napsa	napsin A aspartic peptidase	NAPSA	0.78559	0.57	0.12509	NAPSA	napsin A aspartic peptidase
ENSRNOG00000029459		1.27922	2.42707	UP	1.17525	0.00274548	0.0174299
ENSRNOG00000053155		1.27879	2.42635	UP	2.94624	0.000920462	0.00739054
ENSRNOG00000019161	CPEB1	1.27632	2.4222	UP	1.8476	0.0045896	0.0260746					Cpeb1	0.183	0.0144674	0.605035	Cpeb1	cytoplasmic polyadenylation element binding protein 1	CPEB1	0.98378	0.958	-0.010074	CPEB1	cytoplasmic polyadenylation element binding protein 1
ENSRNOG00000001216	TRPM2	1.27479	2.41964	UP	1.87435	0.0065924	0.0347599			ENSRNOG00000001216		Trpm2	0.29	0.0824383	-0.37834	Trpm2	transient receptor potential cation channel, subfamily M, member 2	TRPM2	0.50381	0.2	0.274872	TRPM2	transient receptor potential cation channel subfamily M member 2
ENSRNOG00000011947	TIFAB	1.27434	2.41889	UP	1.64374	0.000144906	0.00170467					Tifab	0.349	0.131498	-0.170785	Tifab	TRAF-interacting protein with forkhead-associated domain, family member B
ENSRNOG00000010516	PLAU	1.27368	2.41778	UP	2.82882	1.12531e-05	0.000225413	plasminogen activator, urokinase	ENSRNOG00000010516			Plau	0.588	0.376713	-0.09497	Plau	plasminogen activator, urokinase	PLAU	0.09465	0.00297	1.8113	PLAU	plasminogen activator, urokinase
ENSRNOG00000010515	trim59	1.27112	2.41348	UP	3.76214	7.61147e-07	2.5139e-05					Trim59	0.184	0.0150999	0.60032	Trim59	tripartite motif-containing 59	TRIM59	0.86378	0.704	0.086862	TRIM59	tripartite motif containing 59
ENSRNOG00000014258	RAB32	1.27105	2.41337	UP	4.49556	2.13828e-10	2.8249e-08			ENSRNOG00000014258		Rab32	0.645	0.446617	-0.084395	Rab32	RAB32, member RAS oncogene family	RAB32	0.91409	0.804	-0.0429065	RAB32	RAB32, member RAS oncogene family
ENSRNOG00000003217	LGALS3BP	1.26705	2.40668	UP	5.89301	9.92047e-08	4.70473e-06		ENSRNOG00000003217			Lgals3bp	0.242	0.0479666	0.313875	Lgals3bp	lectin, galactoside-binding, soluble, 3 binding protein	LGALS3BP	0.97624	0.941	-0.0153975	LGALS3BP	galectin 3 binding protein
ENSRNOG00000009433	MCUB	1.26629	2.40542	UP	0.893088	0.00304693	0.0188267			ENSRNOG00000009433								MCUB	0.83706	0.658	0.11168	MCUB	mitochondrial calcium uniporter dominant negative beta subunit
ENSRNOG00000022975	NFAM1	1.26269	2.39943	UP	3.32632	4.56911e-07	1.66064e-05					Nfam1	0.507	0.283444	0.187985	Nfam1	Nfat activating molecule with ITAM motif 1	NFAM1	0.73646	0.491	0.133878	NFAM1	NFAT activating protein with ITAM motif 1
ENSRNOG00000018214	BOK	1.26174	2.39785	UP	3.60866	1.29479e-08	8.62121e-07			ENSRNOG00000018214		Bok	0.536	0.315914	-0.14337	Bok	BCL2-related ovarian killer	BOK	0.35572	0.0888	0.352248	BOK	BOK, BCL2 family apoptosis regulator
ENSRNOG00000010947	MMP14	1.25982	2.39466	UP	5.36536	7.77773e-07	2.55866e-05	matrix metallopeptidase 14	ENSRNOG00000010947	ENSRNOG00000010947		Mmp14	0.231	0.0403039	0.50726	Mmp14	matrix metallopeptidase 14 (membrane-inserted)	MMP14	0.35598	0.089	0.382056	MMP14	matrix metallopeptidase 14
ENSRNOG00000021962	FZD2	1.25953	2.39418	UP	1.94754	0.000293445	0.0029355		ENSRNOG00000021962			Fzd2	0.403	0.180387	0.22819	Fzd2	frizzled class receptor 2	FZD2	0.57149	0.272	0.262716	FZD2	frizzled class receptor 2
ENSRNOG00000014320	INHBA	1.25728	2.39044	UP	2.2896	1.70347e-05	0.0003139
ENSRNOG00000033658	KNTC1	1.25545	2.38742	UP	2.66809	0.00263432	0.0168269					Kntc1	0.946	0.893225	-0.017745	Kntc1	kinetochore associated 1	KNTC1	0.11782	0.00586	-0.712101	KNTC1	kinetochore associated 1
ENSRNOG00000026302	LRRN4CL	1.25369	2.38451	UP	1.43026	0.00350832	0.02106					Lrrn4cl	0.297	0.0879781	0.30974	Lrrn4cl	LRRN4 C-terminal like	LRRN4CL	0.61788	0.326	0.192294	LRRN4CL	LRRN4 C-terminal like
ENSRNOG00000030930	SAMSN1	1.24573	2.37138	UP	2.22082	6.69936e-06	0.000147901					Samsn1	0.57	0.355508	-0.10803	Samsn1	SAM domain, SH3 domain and nuclear localization signals, 1	SAMSN1	0.83242	0.65	0.0791405	SAMSN1	SAM domain, SH3 domain and nuclear localization signals 1
ENSRNOG00000000239	CCL7	1.24432	2.36907	UP	2.47431	0.00385154	0.0226947				ENSRNOG00000000239	Ccl7	0.774	0.617527	-0.06287	Ccl7	chemokine (C-C motif) ligand 7	CCL7	0.53467	0.232	0.234559	CCL7	C-C motif chemokine ligand 7
ENSRNOG00000005126	PQLC3	1.24409	2.36869	UP	4.55371	1.76441e-08	1.12101e-06					Pqlc3	0.157	0.0054173	1.05529	Pqlc3	PQ loop repeat containing	PQLC3	0.668	0.391	-0.232931	PQLC3	PQ loop repeat containing 3
ENSRNOG00000050697	CTSZ	1.24371	2.36806	UP	4.79043	1.17424e-11	2.50596e-09					Ctsz	0.254	0.0558181	0.44263	Ctsz	cathepsin Z	CTSZ	0.54492	0.243	0.21889	CTSZ	cathepsin Z
ENSRNOG00000000137	LY86	1.24253	2.36614	UP	2.4911	2.94248e-05	0.000489315					Ly86	0.406	0.183169	0.169585	Ly86	lymphocyte antigen 86	LY86	0.3803	0.103	-0.378414	LY86	lymphocyte antigen 86
ENSRNOG00000024728	ARHGAP22	1.24194	2.36517	UP	2.44608	5.88564e-07	2.05374e-05		ENSRNOG00000024728			Arhgap22	0.659	0.464857	0.07506	Arhgap22	Rho GTPase activating protein 22	ARHGAP22	0.76555	0.536	0.163435	ARHGAP22	Rho GTPase activating protein 22
ENSRNOG00000026702	JAML	1.24013	2.36219	UP	2.12095	2.05466e-05	0.000365795											JAML	0.85142	0.683	-0.124515	JAML	junction adhesion molecule like
ENSRNOG00000060356	KIF15	1.23999	2.36196	UP	2.56495	0.000527852	0.00473417		ENSRNOG00000060356			Kif15	0.219	0.0326543	0.284675	Kif15	kinesin family member 15	KIF15	0.67376	0.399	-0.182768	KIF15	kinesin family member 15
ENSRNOG00000020560		1.23879	2.36001	UP	3.01403	0.000725124	0.00612769
ENSRNOG00000004242	POLE2	1.23824	2.35911	UP	0.691576	0.00147023	0.0107293			ENSRNOG00000004242		Pole2	0.426	0.202631	0.17815	Pole2	polymerase (DNA directed), epsilon 2 (p59 subunit)	POLE2	0.80393	0.599	-0.106772	POLE2	DNA polymerase epsilon 2, accessory subunit
ENSRNOG00000039754	RAB7B	1.23572	2.35499	UP	3.15973	2.57381e-06	6.67826e-05					Rab7b	0.291	0.0837517	0.38512	Rab7b	RAB7B, member RAS oncogene family	RAB7B	0.64552	0.36	0.204018	RAB7B	RAB7B, member RAS oncogene family
ENSRNOG00000019141	CH25H	1.23542	2.3545	UP	2.37095	0.00103511	0.00812374			ENSRNOG00000019141		Ch25h	0.192	0.0186567	0.4438	Ch25h	cholesterol 25-hydroxylase	CH25H	0.02575	2.98e-05	1.90707	CH25H	cholesterol 25-hydroxylase
ENSRNOG00000037931	PLAUR	1.23524	2.3542	UP	2.62619	1.59238e-06	4.53108e-05		ENSRNOG00000037931			Plaur	0.29	0.0824812	0.289925	Plaur	plasminogen activator, urokinase receptor	PLAUR	0.20377	0.0245	1.67091	PLAUR	plasminogen activator, urokinase receptor
ENSRNOG00000005376	MAD2L1	1.23457	2.35311	UP	2.43512	5.34647e-05	0.000784196					Mad2l1	0.223	0.0353625	0.281845	Mad2l1	MAD2 mitotic arrest deficient-like 1	MAD2L1	0.8148	0.619	-0.09184	MAD2L1	MAD2 mitotic arrest deficient-like 1 (yeast)
ENSRNOG00000005347	fjx1	1.23405	2.35226	UP	1.24623	0.000316198	0.00311445					Fjx1	0.529	0.309352	-0.115415	Fjx1	four jointed box 1 (Drosophila)	FJX1	0.38459	0.106	0.419698	FJX1	four jointed box 1
ENSRNOG00000054093		1.2327	2.35007	UP	0.981947	0.00814441	0.0409658
ENSRNOG00000004479	AURKA	1.23262	2.34993	UP	2.4107	2.27465e-09	1.99283e-07		ENSRNOG00000004479			Aurka	0.877	0.774335	-0.03405	Aurka	aurora kinase A	AURKA	0.48667	0.184	-0.528072	AURKA	aurora kinase A
ENSRNOG00000027742	ADAMTSL2	1.2325	2.34974	UP	4.53504	7.94913e-06	0.000169643		ENSRNOG00000027742			Adamtsl2	0.164	0.0082634	1.269	Adamtsl2	ADAMTS-like 2	ADAMTSL2	0.11626	0.00565	0.771362	ADAMTSL2	ADAMTS like 2
ENSRNOG00000009325	FUCA1	1.23196	2.34885	UP	5.76065	1.01872e-13	3.85401e-11					Fuca1	0.726	0.5515	0.06235	Fuca1	fucosidase, alpha-L- 1, tissue	FUCA1	0.10785	0.00478	-0.877814	FUCA1	fucosidase, alpha-L- 1, tissue
ENSRNOG00000013572	LXN	1.23174	2.34849	UP	3.10106	3.34042e-08	1.87221e-06				ENSRNOG00000013572	Lxn	0.17	0.0100457	0.718205	Lxn	latexin	LXN	0.81217	0.615	-0.093015	LXN	latexin
ENSRNOG00000009331	HCK	1.23141	2.34797	UP	3.03757	2.42454e-06	6.39601e-05		ENSRNOG00000009331		ENSRNOG00000009331	Hck	0.196	0.0205354	-0.37142	Hck	hemopoietic cell kinase	HCK	0.57432	0.275	-0.204052	HCK	HCK proto-oncogene, Src family tyrosine kinase
ENSRNOG00000025332	CD109	1.23134	2.34785	UP	2.44604	0.00189251	0.0130069					Cd109	0.155	0.0010604	1.16138	Cd109	CD109 antigen	CD109	0.24646	0.0387	-0.590983	CD109	CD109 molecule
ENSRNOG00000018003	F2RL1	1.23083	2.34701	UP	3.27001	5.0051e-07	1.78404e-05				ENSRNOG00000018003	F2rl1	0.777	0.622071	-0.091745	F2rl1	coagulation factor II (thrombin) receptor-like 1	F2RL1	0.20886	0.026	0.588225	F2RL1	F2R like trypsin receptor 1
ENSRNOG00000010362	ANXA2	1.2291	2.3442	UP	8.17203	1.47444e-10	2.23123e-08	annexin A2	ENSRNOG00000010362			Anxa2	0.182	0.0139276	0.505	Anxa2	annexin A2	ANXA2	0.32117	0.0704	-0.47045	ANXA2	annexin A2
ENSRNOG00000015075	STC1	1.22647	2.33993	UP	3.79682	0.000271645	0.00277752					Stc1	0.186	0.0164839	0.880355	Stc1	stanniocalcin 1	STC1	0.09488	0.00304	2.31223	STC1	stanniocalcin 1
ENSRNOG00000004854	HAS2	1.22332	2.33483	UP	2.8161	0.000855078	0.00697043					Has2	0.155	0.0005349	0.83332	Has2	hyaluronan synthase 2	HAS2	0.85253	0.685	-0.203119	HAS2	hyaluronan synthase 2
ENSRNOG00000014532	LBP	1.22305	2.3344	UP	3.87879	0.000104541	0.00131633					Lbp	0.195	0.0204223	0.66741	Lbp	lipopolysaccharide binding protein	LBP	0.96348	0.913	0.022566	LBP	lipopolysaccharide binding protein
ENSRNOG00000001684	RIPPLY3	1.22085	2.33084	UP	0.739649	0.0017039	0.0119878					Ripply3	0.871	0.7641	-0.042245	Ripply3	ripply transcriptional repressor 3	RIPPLY3	0.61775	0.326	0.278745	RIPPLY3	ripply transcriptional repressor 3
ENSRNOG00000007159	CCL2	1.21773	2.32581	UP	4.42679	0.00312149	0.019209	C-C motif chemokine ligand 2	ENSRNOG00000007159		ENSRNOG00000007159	Ccl2	0.497	0.27422	-0.13502	Ccl2	chemokine (C-C motif) ligand 2
ENSRNOG00000018681	NES	1.21699	2.32461	UP	2.7467	1.85951e-07	7.95719e-06			ENSRNOG00000018681		Nes	0.155	0.0022621	0.857545	Nes	nestin	NES	0.09874	0.00347	0.836186	NES	nestin
ENSRNOG00000036301		1.21432	2.32031	UP	6.12968	1.20854e-12	3.59239e-10
ENSRNOG00000013564	DOK3	1.21327	2.31863	UP	1.53599	0.000231071	0.00246091					Dok3	0.929	0.865167	-0.020435	Dok3	docking protein 3	DOK3	0.55356	0.252	0.21822	DOK3	docking protein 3
ENSRNOG00000023337	SEMA3A	1.20872	2.31132	UP	2.89845	6.25651e-05	0.000874441					Sema3a	0.155	0.0013676	-0.68568	Sema3a	sema domain, immunoglobulin domain (Ig), short basic domain, secreted, (semaphorin) 3A	SEMA3A	0.1544	0.0125	-0.994475	SEMA3A	semaphorin 3A
ENSRNOG00000020652	TGFB1	1.20838	2.31079	UP	3.15471	1.14006e-07	5.24239e-06		ENSRNOG00000020652		ENSRNOG00000020652	Tgfb1	0.201	0.0226328	0.541035	Tgfb1	transforming growth factor, beta 1	TGFB1	0.13111	0.00811	0.668918	TGFB1	transforming growth factor beta 1
ENSRNOG00000018598	ANKRD1	1.20835	2.31074	UP	11.576	2.42202e-09	2.09984e-07					Ankrd1	0.156	0.0040889	1.21317	Ankrd1	ankyrin repeat domain 1 (cardiac muscle)	ANKRD1	0.38679	0.107	0.41871	ANKRD1	ankyrin repeat domain 1
ENSRNOG00000012543	MCM3	1.2083	2.31064	UP	3.23123	0.000107968	0.00134725					Mcm3	0.203	0.0240847	0.71256	Mcm3	minichromosome maintenance complex component 3	MCM3	0.98743	0.97	-0.0066895	MCM3	minichromosome maintenance complex component 3
ENSRNOG00000025811	CFP	1.20647	2.30772	UP	3.68596	4.51672e-06	0.000106044		ENSRNOG00000025811			Cfp	0.308	0.097319	-0.293805	Cfp	complement factor properdin	CFP	0.82814	0.642	-0.091394	CFP	complement factor properdin
ENSRNOG00000036829	NCKAP1L	1.20521	2.30571	UP	5.05416	1.15175e-10	1.79178e-08		ENSRNOG00000036829			Nckap1l	0.705	0.523333	0.09035	Nckap1l	NCK associated protein 1 like	NCKAP1L	0.05682	0.000467	-1.25863	NCKAP1L	NCK associated protein 1 like
ENSRNOG00000053845	Hist1h2b	1.20339	2.30281	UP	3.06132	0.000975958	0.00773241
ENSRNOG00000001270	HVCN1	1.2021	2.30074	UP	1.80701	2.89229e-05	0.000481933					Hvcn1	0.838	0.70943	-0.04402	Hvcn1	hydrogen voltage-gated channel 1	HVCN1	0.49994	0.196	-0.457801	HVCN1	hydrogen voltage gated channel 1
ENSRNOG00000017703	unc93b1	1.20049	2.29818	UP	4.76712	5.56811e-14	2.26065e-11					Unc93b1	0.765	0.604932	0.05719	Unc93b1	unc-93 homolog B1 (C. elegans)	UNC93B1	0.25129	0.0408	0.428057	UNC93B1	unc-93 homolog B1 (C. elegans)
ENSRNOG00000018782	GMNN	1.19988	2.2972	UP	1.97531	0.000288098	0.00289594					Gmnn	0.695	0.511068	0.11225	Gmnn	geminin	GMNN	0.24143	0.0371	-0.455265	GMNN	geminin, DNA replication inhibitor
ENSRNOG00000029862	SPC24	1.19903	2.29585	UP	1.0968	0.000703968	0.00598175					Spc24	0.471	0.247196	-0.188195	Spc24	SPC24, NDC80 kinetochore complex component, homolog (S. cerevisiae)	SPC24	0.25131	0.0409	0.444248	SPC24	SPC24, NDC80 kinetochore complex component
ENSRNOG00000007726	MCAM	1.1888	2.27963	UP	6.69157	1.1437e-08	7.77064e-07	melanoma cell adhesion molecule	ENSRNOG00000007726			Mcam	0.155	0.0012883	0.77042	Mcam	melanoma cell adhesion molecule	MCAM	0.18255	0.0191	0.904521	MCAM	melanoma cell adhesion molecule
ENSRNOG00000018338	VWA1	1.18872	2.2795	UP	5.33885	4.91529e-06	0.000114594		ENSRNOG00000018338			Vwa1	0.234	0.0419013	0.368345	Vwa1	von Willebrand factor A domain containing 1	VWA1	0.49467	0.191	0.261395	VWA1	von Willebrand factor A domain containing 1
ENSRNOG00000003104	TRPV2	1.18726	2.2772	UP	3.12694	1.2885e-07	5.82836e-06		ENSRNOG00000003104			Trpv2	0.565	0.34978	0.145165	Trpv2	transient receptor potential cation channel, subfamily V, member 2	TRPV2	0.31475	0.0672	0.431563	TRPV2	transient receptor potential cation channel subfamily V member 2
ENSRNOG00000018087	VIM	1.18613	2.27541	UP	9.04264	4.93213e-08	2.58991e-06		ENSRNOG00000018087			Vim	0.16	0.0063727	0.53257	Vim	vimentin	VIM	0.62701	0.338	0.21914	VIM	vimentin
ENSRNOG00000017601	SRD5A1	1.1856	2.27458	UP	1.21555	0.00674452	0.035485			ENSRNOG00000017601		Srd5a1	0.221	0.0343011	-0.29533	Srd5a1	steroid 5 alpha-reductase 1	SRD5A1	0.98402	0.96	0.010601	SRD5A1	steroid 5 alpha-reductase 1
ENSRNOG00000003872	NEWGENE_	1.18541	2.27428	UP	2.18127	4.66467e-07	1.69005e-05
ENSRNOG00000009946	LDLR	1.18519	2.27393	UP	4.53716	7.73032e-06	0.000166682					Ldlr	0.351	0.132451	0.31744	Ldlr	low density lipoprotein receptor	LDLR	0.1405	0.00978	1.5348	LDLR	low density lipoprotein receptor
ENSRNOG00000004861	ITGA4	1.17882	2.26392	UP	3.97261	2.02499e-08	1.23927e-06		ENSRNOG00000004861			Itga4	0.946	0.893151	0.017425	Itga4	integrin alpha 4	ITGA4	0.70482	0.441	-0.174558	ITGA4	integrin subunit alpha 4
ENSRNOG00000017819	CD14	1.17715	2.2613	UP	4.19496	7.19557e-05	0.000986634		ENSRNOG00000017819		ENSRNOG00000017819	Cd14	0.292	0.0844854	0.301735	Cd14	CD14 antigen	CD14	0.05389	0.000362	-1.50192	CD14	CD14 molecule
ENSRNOG00000004667	GEN1	1.17663	2.26048	UP	0.983044	0.0092381	0.0450856					Gen1	0.238	0.0454129	0.32383	Gen1	GEN1, Holliday junction 5' flap endonuclease	GEN1	0.57749	0.278	-0.273843	GEN1	GEN1, Holliday junction 5' flap endonuclease
ENSRNOG00000039197	LOC10834	1.1763	2.25996	UP	3.69989	0.0037046	0.0220711
ENSRNOG00000009594	SNAI1	1.17199	2.25322	UP	1.57367	0.00191213	0.0131141					Snai1	0.755	0.590906	0.060265	Snai1	snail family zinc finger 1	SNAI1	0.09825	0.00344	1.10813	SNAI1	snail family transcriptional repressor 1
ENSRNOG00000060329	EMB	1.17164	2.25268	UP	1.47436	0.00299421	0.0185976					Emb	0.437	0.213249	0.27286	Emb	embigin	EMB	0.08125	0.00166	-1.65042	EMB	embigin
ENSRNOG00000014902	STX11	1.17148	2.25242	UP	2.75918	3.69058e-07	1.38676e-05					Stx11	0.612	0.406123	0.08808	Stx11	syntaxin 11	STX11	0.53362	0.231	0.718244	STX11	syntaxin 11
ENSRNOG00000058288		1.16934	2.24908	UP	2.42785	2.9131e-05	0.000484915
ENSRNOG00000056756	ACTN1	1.16873	2.24813	UP	5.35746	1.75997e-09	1.61619e-07		ENSRNOG00000056756			Actn1	0.232	0.0405972	0.5114	Actn1	actinin, alpha 1	ACTN1	0.16863	0.0157	0.734563	ACTN1	actinin alpha 1
ENSRNOG00000020845	TYROBP	1.16775	2.2466	UP	5.23569	4.09788e-07	1.51585e-05					Tyrobp	0.894	0.803132	0.02547	Tyrobp	TYRO protein tyrosine kinase binding protein	TYROBP	0.59243	0.296	-0.256656	TYROBP	TYRO protein tyrosine kinase binding protein
ENSRNOG00000017897	ADAM8	1.16678	2.24511	UP	2.12674	0.00613563	0.0329039	ADAM metallopeptidase domain 8	ENSRNOG00000017897		ENSRNOG00000017897	Adam8	0.46	0.23535	-0.1916	Adam8	a disintegrin and metallopeptidase domain 8	ADAM8	0.31813	0.0687	0.444681	ADAM8	ADAM metallopeptidase domain 8
ENSRNOG00000015906	TGIF1	1.16544	2.24302	UP	3.06782	8.44264e-07	2.73417e-05					Tgif1	0.186	0.0161595	0.56472	Tgif1	TGFB-induced factor homeobox 1	TGIF1	0.30861	0.0646	0.438428	TGIF1	TGFB induced factor homeobox 1
ENSRNOG00000033215	RT1-Db1	1.16543	2.243	UP	5.4074	4.88678e-12	1.2325e-09
ENSRNOG00000059997	BRIP1	1.16458	2.24168	UP	1.64053	0.00123937	0.00934577					Brip1	0.678	0.489359	-0.09118	Brip1	BRCA1 interacting protein C-terminal helicase 1	BRIP1	0.81864	0.625	0.142872	BRIP1	BRCA1 interacting protein C-terminal helicase 1
ENSRNOG00000007613	C1QTNF5	1.16347	2.23995	UP	3.49616	0.00154099	0.0111189		ENSRNOG00000007613
ENSRNOG00000003120	PRELP	1.16213	2.23787	UP	6.83959	4.13407e-06	9.88731e-05		ENSRNOG00000003120			Prelp	0.269	0.0659138	0.794575	Prelp	proline arginine-rich end leucine-rich repeat	PRELP	0.27032	0.0479	0.93875	PRELP	proline and arginine rich end leucine rich repeat protein
ENSRNOG00000007300	C1QTNF6	1.1612	2.23644	UP	4.181	6.86645e-05	0.000948539		ENSRNOG00000007300			C1qtnf6	0.16	0.0072859	0.44261	C1qtnf6	C1q and tumor necrosis factor related protein 6	C1QTNF6	0.73011	0.481	0.159617	C1QTNF6	C1q and tumor necrosis factor related protein 6
ENSRNOG00000016294	CD4	1.16102	2.23615	UP	5.64286	2.69985e-10	3.37908e-08				ENSRNOG00000016294	Cd4	0.825	0.689892	0.049245	Cd4	CD4 antigen	CD4	0.55255	0.251	-0.278057	CD4	CD4 molecule
ENSRNOG00000007918	TBXAS1	1.15948	2.23377	UP	3.48187	1.11337e-05	0.000223371			ENSRNOG00000007918		Tbxas1	0.558	0.34095	0.143125	Tbxas1	thromboxane A synthase 1, platelet	TBXAS1	0.1961	0.0223	-0.635267	TBXAS1	thromboxane A synthase 1
ENSRNOG00000058111	ITGA2	1.15857	2.23236	UP	2.3281	3.98607e-05	0.000621274		ENSRNOG00000058111			Itga2	0.227	0.0371418	0.307355	Itga2	integrin alpha 2	ITGA2	0.87779	0.732	0.176089	ITGA2	integrin subunit alpha 2
ENSRNOG00000039496	PLP2	1.15545	2.22754	UP	4.06078	2.34645e-07	9.50342e-06					Plp2	0.16	0.0063606	0.510305	Plp2	proteolipid protein 2	PLP2	0.87779	0.732	0.0972065	PLP2	proteolipid protein 2
ENSRNOG00000016156	nptxr	1.15454	2.22613	UP	2.30746	0.00582818	0.0314782											NPTXR	0.28064	0.052	0.466888	NPTXR	neuronal pentraxin receptor
ENSRNOG00000039740	CENPK	1.15408	2.22542	UP	1.11084	0.00299639	0.0186042					Cenpk	0.913	0.836121	-0.03532	Cenpk	centromere protein K	CENPK	0.67567	0.402	-0.153273	CENPK	centromere protein K
ENSRNOG00000026647	CXCL16	1.1516	2.2216	UP	5.35591	3.95664e-12	1.03941e-09					Cxcl16	0.406	0.183593	0.164025	Cxcl16	chemokine (C-X-C motif) ligand 16	CXCL16	0.42585	0.134	0.300255	CXCL16	C-X-C motif chemokine ligand 16
ENSRNOG00000050430	VAV1	1.1509	2.22053	UP	2.74924	0.000110805	0.00137749		ENSRNOG00000050430			Vav1	0.74	0.571685	-0.062735	Vav1	vav 1 oncogene	VAV1	0.20516	0.0249	-0.489397	VAV1	vav guanine nucleotide exchange factor 1
ENSRNOG00000017416	PPIC	1.15079	2.22035	UP	4.99358	2.55674e-07	1.02061e-05					Ppic	0.259	0.0590633	0.33895	Ppic	peptidylprolyl isomerase C	PPIC	0.30324	0.0622	-0.37835	PPIC	peptidylprolyl isomerase C
ENSRNOG00000047800	c5ar1	1.14907	2.21771	UP	3.47833	1.07754e-07	5.03843e-06	complement C5a receptor 1	ENSRNOG00000047800		ENSRNOG00000047800	C5ar1	0.235	0.0426966	0.27224	C5ar1	complement component 5a receptor 1	C5AR1	0.30969	0.0651	0.383209	C5AR1	complement component 5a receptor 1
ENSRNOG00000028703	SLC39A6	1.14702	2.21457	UP	3.43791	1.07056e-05	0.000216795					Slc39a6	0.253	0.0549132	0.505455	Slc39a6	solute carrier family 39 (metal ion transporter), member 6	SLC39A6	0.72156	0.47	-0.15319	SLC39A6	solute carrier family 39 member 6
ENSRNOG00000001427	ORAI2	1.14675	2.21414	UP	2.67819	4.02924e-08	2.18472e-06					Orai2	0.833	0.702896	-0.049145	Orai2	ORAI calcium release-activated calcium modulator 2	ORAI2	0.54629	0.245	0.222799	ORAI2	ORAI calcium release-activated calcium modulator 2
ENSRNOG00000001704	RUNX1	1.14519	2.21176	UP	1.48005	0.00136641	0.0101135	runt-related transcription factor 1	ENSRNOG00000001704			Runx1	0.286	0.0790907	0.638565	Runx1	runt related transcription factor 1	RUNX1	0.18128	0.0186	0.620668	RUNX1	runt related transcription factor 1
ENSRNOG00000004589	GALNT16	1.14431	2.2104	UP	4.40981	1.18663e-05	0.000234871			ENSRNOG00000004589		Galnt16	0.303	0.0933759	-0.213915	Galnt16	UDP-N-acetyl-alpha-D-galactosamine:polypeptide N-acetylgalactosaminyltransferase 16	GALNT16	0.07293	0.00113	-1.02068	GALNT16	polypeptide N-acetylgalactosaminyltransferase 16
ENSRNOG00000008409	MYO1F	1.14344	2.20908	UP	4.66927	1.36655e-11	2.87944e-09		ENSRNOG00000008409			Myo1f	0.955	0.908933	0.018825	Myo1f	myosin IF	MYO1F	0.71414	0.457	0.145022	MYO1F	myosin IF
ENSRNOG00000002520	LITAF	1.14194	2.20678	UP	4.54894	1.73604e-13	6.02046e-11					Litaf	0.16	0.0071839	0.51021	Litaf	LPS-induced TN factor	LITAF	0.36898	0.0963	0.467139	LITAF	lipopolysaccharide induced TNF factor
ENSRNOG00000042825	Cd300le	1.14068	2.20485	UP	3.78953	4.29436e-05	0.000661276
ENSRNOG00000018740	UGT1A6	1.14043	2.20446	UP	3.89976	1.86493e-08	1.15835e-06			ENSRNOG00000018740
ENSRNOG00000033256	LOC69114	1.13995	2.20373	UP	1.65012	0.000116658	0.00143934
ENSRNOG00000004603	SRGAP1	1.13922	2.20262	UP	1.74949	0.00133915	0.00993823					Srgap1	0.879	0.778058	-0.064965	Srgap1	SLIT-ROBO Rho GTPase activating protein 1	SRGAP1	0.21675	0.0287	0.58687	SRGAP1	SLIT-ROBO Rho GTPase activating protein 1
ENSRNOG00000038835	CD86	1.13874	2.20189	UP	2.17534	5.35328e-05	0.000784196					Cd86	0.765	0.605291	-0.06491	Cd86	CD86 antigen	CD86	0.11536	0.00553	-0.985529	CD86	CD86 molecule
ENSRNOG00000056228	ATP10A	1.1374	2.19984	UP	3.68917	5.00427e-07	1.78404e-05					Atp10a	0.183	0.014231	0.711575	Atp10a	ATPase, class V, type 10A	ATP10A	0.36836	0.096	0.365465	ATP10A	ATPase phospholipid transporting 10A (putative)
ENSRNOG00000020465	ripk3	1.13678	2.1989	UP	2.92769	5.84815e-07	2.04944e-05			ENSRNOG00000020465		Ripk3	0.227	0.0374858	0.30294	Ripk3	receptor-interacting serine-threonine kinase 3	RIPK3	0.54352	0.242	0.314826	RIPK3	receptor interacting serine/threonine kinase 3
ENSRNOG00000027099	FBXL2	1.13602	2.19773	UP	1.40283	0.000781815	0.00649082					Fbxl2	0.525	0.305007	-0.1282	Fbxl2	F-box and leucine-rich repeat protein 2	FBXL2	0.51168	0.207	0.281994	FBXL2	F-box and leucine rich repeat protein 2
ENSRNOG00000017277	IGSF6	1.13455	2.1955	UP	2.90589	8.03986e-05	0.00106894					Igsf6	0.851	0.731331	0.036445	Igsf6	immunoglobulin superfamily, member 6	IGSF6	0.14062	0.00981	-0.804974	IGSF6	immunoglobulin superfamily member 6
ENSRNOG00000017307	PRSS23	1.13399	2.19465	UP	5.91141	1.191e-12	3.59239e-10					Prss23	0.332	0.116116	0.314205	Prss23	protease, serine 23	PRSS23	0.73051	0.482	0.184257	PRSS23	protease, serine 23
ENSRNOG00000022189	HTATIP2	1.13316	2.19338	UP	1.96083	4.76603e-05	0.000718731					Htatip2	0.589	0.378622	0.15317	Htatip2	HIV-1 Tat interactive protein 2	HTATIP2	0.11782	0.00587	-1.21212	HTATIP2	HIV-1 Tat interactive protein 2
ENSRNOG00000026644	GLIPR1	1.13197	2.19158	UP	4.1	4.46369e-10	4.9207e-08					Glipr1	0.556	0.338382	0.130075	Glipr1	GLI pathogenesis-related 1 (glioma)	GLIPR1	0.049	0.000264	-1.56291	GLIPR1	GLI pathogenesis related 1
ENSRNOG00000028566	PLD4	1.13189	2.19145	UP	4.93039	4.03282e-09	3.19668e-07			ENSRNOG00000028566		Pld4	0.988	0.976007	0.003485	Pld4	phospholipase D family, member 4	PLD4	0.82176	0.631	0.0954295	PLD4	phospholipase D family member 4
ENSRNOG00000013794	RBP1	1.12973	2.18817	UP	4.61086	0.000278268	0.00283653					Rbp1	0.234	0.042142	0.555485	Rbp1	retinol binding protein 1, cellular	RBP1	0.56259	0.262	-0.204678	RBP1	retinol binding protein 1
ENSRNOG00000022911	HJURP	1.12724	2.18441	UP	2.04675	0.000581592	0.00515231											HJURP	0.68776	0.419	0.165048	HJURP	Holliday junction recognition protein
ENSRNOG00000020587	EFEMP2	1.1272	2.18434	UP	4.31431	5.94297e-10	6.42381e-08					Efemp2	0.938	0.879292	0.022585	Efemp2	epidermal growth factor-containing fibulin-like extracellular matrix protein 2	EFEMP2	0.49066	0.188	0.254505	EFEMP2	EGF containing fibulin like extracellular matrix protein 2
ENSRNOG00000011153	IL17RA	1.12538	2.18159	UP	4.69536	4.04436e-10	4.61112e-08					Il17ra	0.351	0.133046	0.22349	Il17ra	interleukin 17 receptor A	IL17RA	0.65899	0.379	0.180331	IL17RA	interleukin 17 receptor A
ENSRNOG00000047867	KLHDC8B	1.12518	2.18129	UP	5.29384	1.98453e-06	5.42439e-05					Klhdc8b	0.739	0.570312	0.066315	Klhdc8b	kelch domain containing 8B	KLHDC8B	0.60328	0.309	-0.287993	KLHDC8B	kelch domain containing 8B
ENSRNOG00000007338	FBLN2	1.12026	2.17386	UP	7.06376	4.37418e-05	0.000671703		ENSRNOG00000007338			Fbln2	0.155	0.0011491	0.92633	Fbln2	fibulin 2	FBLN2	0.44674	0.151	0.454291	FBLN2	fibulin 2
ENSRNOG00000015599	MALL	1.11943	2.17262	UP	3.43429	2.60364e-05	0.000441346					Mall	0.546	0.326719	0.10506	Mall	mal, T cell differentiation protein-like	MALL	0.12393	0.00678	0.893483	MALL	mal, T-cell differentiation protein like
ENSRNOG00000058011		1.11917	2.17221	UP	3.23171	3.29679e-06	8.2524e-05
ENSRNOG00000004111	SOAT1	1.11858	2.17133	UP	4.34706	1.45537e-07	6.47756e-06					Soat1	0.156	0.0036384	0.776775	Soat1	sterol O-acyltransferase 1	SOAT1	0.87652	0.73	-0.097109	SOAT1	sterol O-acyltransferase 1
ENSRNOG00000005810	NLRC4	1.11468	2.16546	UP	2.21834	1.75654e-05	0.000320608				ENSRNOG00000005810	Nlrc4	0.729	0.556354	0.08515	Nlrc4	NLR family, CARD domain containing 4	NLRC4	0.66669	0.389	-0.175988	NLRC4	NLR family CARD domain containing 4
ENSRNOG00000021569	TIAM1	1.11153	2.16075	UP	2.07473	0.00320921	0.0196111		ENSRNOG00000021569			Tiam1	0.751	0.585711	0.079655	Tiam1	T cell lymphoma invasion and metastasis 1	TIAM1	0.84963	0.68	0.072004	TIAM1	T-cell lymphoma invasion and metastasis 1
ENSRNOG00000017120	ABHD2	1.11053	2.15924	UP	4.92874	3.2258e-10	3.91946e-08					Abhd2	0.155	0.0011857	0.79418	Abhd2	abhydrolase domain containing 2	ABHD2	0.40611	0.121	0.528254	ABHD2	abhydrolase domain containing 2
ENSRNOG00000021100	TNFAIP8L	1.11026	2.15884	UP	3.81635	2.55586e-08	1.51946e-06
ENSRNOG00000013902	p2ry12	1.10864	2.15642	UP	2.63855	0.000237737	0.00250625			ENSRNOG00000013902		P2ry12	0.997	0.992897	-0.00122	P2ry12	purinergic receptor P2Y, G-protein coupled 12	P2RY12	0.2896	0.0562	-0.659318	P2RY12	purinergic receptor P2Y12
ENSRNOG00000018824	SLC7A5	1.10836	2.15601	UP	2.99111	0.000213402	0.00230668					Slc7a5	0.286	0.0798864	0.416415	Slc7a5	solute carrier family 7 (cationic amino acid transporter, y+ system), member 5	SLC7A5	0.39715	0.115	0.966925	SLC7A5	solute carrier family 7 member 5
ENSRNOG00000046254	ADGRE1	1.10807	2.15556	UP	5.36346	4.99256e-09	3.81221e-07				ENSRNOG00000046254	Adgre1	0.508	0.285403	0.11885	Adgre1	adhesion G protein-coupled receptor E1	ADGRE1	0.36327	0.0929	0.40601	ADGRE1	adhesion G protein-coupled receptor E1
ENSRNOG00000012655	ADAMTS6	1.10747	2.15468	UP	3.89932	6.27816e-06	0.000140654		ENSRNOG00000012655			Adamts6	0.222	0.034959	0.685055	Adamts6	a disintegrin-like and metallopeptidase (reprolysin type) with thrombospondin type 1 motif, 6	ADAMTS6	0.93509	0.851	-0.0324355	ADAMTS6	ADAM metallopeptidase with thrombospondin type 1 motif 6
ENSRNOG00000048043	F2R	1.10731	2.15444	UP	5.57299	1.83517e-08	1.14843e-06		ENSRNOG00000048043		ENSRNOG00000048043	F2r	0.155	0.0011296	1.14986	F2r	coagulation factor II (thrombin) receptor	F2R	0.13259	0.00841	0.918017	F2R	coagulation factor II thrombin receptor
ENSRNOG00000010045	CLEC4A	1.10718	2.15424	UP	2.26573	0.000270275	0.00276862				ENSRNOG00000010045							CLEC4A	0.89594	0.77	-0.062775	CLEC4A	C-type lectin domain family 4 member A
ENSRNOG00000018414	CSF1R	1.10365	2.14897	UP	7.18326	3.95258e-08	2.1572e-06				ENSRNOG00000018414	Csf1r	0.883	0.785449	0.03021	Csf1r	colony stimulating factor 1 receptor	CSF1R	0.48993	0.187	-0.30911	CSF1R	colony stimulating factor 1 receptor
ENSRNOG00000008736	SLAMF8	1.1035	2.14876	UP	2.42371	2.67119e-05	0.000449592					Slamf8	0.615	0.409416	-0.15958	Slamf8	SLAM family member 8	SLAMF8	0.47884	0.178	-0.310563	SLAMF8	SLAM family member 8
ENSRNOG00000047606	BCL2A1	1.10251	2.14727	UP	2.70306	1.93501e-07	8.15448e-06											BCL2A1	0.99399	0.985	-0.0034325	BCL2A1	BCL2 related protein A1
ENSRNOG00000014202	SNX20	1.10156	2.14587	UP	1.73124	2.33238e-05	0.00040527					Snx20	0.466	0.241684	-0.212135	Snx20	sorting nexin 20	SNX20	0.30867	0.0647	0.397701	SNX20	sorting nexin 20
ENSRNOG00000015902		1.10058	2.14441	UP	3.13054	0.00341884	0.020672
ENSRNOG00000059059	SKP2	1.09969	2.14308	UP	1.38697	0.000914786	0.0073563			ENSRNOG00000059059		Skp2	0.503	0.280263	0.164235	Skp2	S-phase kinase-associated protein 2 (p45)	SKP2	0.35565	0.0885	-0.635112	SKP2	S-phase kinase-associated protein 2, E3 ubiquitin protein ligase
ENSRNOG00000005378	GNA15	1.09947	2.14276	UP	2.34053	0.000177846	0.00200479					Gna15	0.439	0.214999	-0.20133	Gna15	guanine nucleotide binding protein, alpha 15	GNA15	0.90065	0.778	-0.0488305	GNA15	G protein subunit alpha 15
ENSRNOG00000002659	ciita	1.09815	2.1408	UP	3.11382	7.80393e-07	2.56221e-05				ENSRNOG00000002659	Ciita	0.178	0.0121697	-0.412775	Ciita	class II transactivator	CIITA	0.54494	0.243	0.273016	CIITA	class II major histocompatibility complex transactivator
ENSRNOG00000032778	BUB1	1.09798	2.14055	UP	3.8691	5.87015e-05	0.000835166					Bub1	0.286	0.0799225	-0.223485	Bub1	BUB1, mitotic checkpoint serine/threonine kinase	BUB1	0.85634	0.692	0.10449	BUB1	BUB1 mitotic checkpoint serine/threonine kinase
ENSRNOG00000017874	CD53	1.09657	2.13845	UP	4.72556	2.93222e-07	1.14575e-05					Cd53	0.343	0.125933	0.199725	Cd53	CD53 antigen	CD53	0.05457	0.000395	-1.29216	CD53	CD53 molecule
ENSRNOG00000016643	LPCAT2	1.09599	2.1376	UP	2.58593	0.000150522	0.00176202			ENSRNOG00000016643		Lpcat2	0.209	0.0273866	0.328795	Lpcat2	lysophosphatidylcholine acyltransferase 2	LPCAT2	0.07304	0.00114	-0.955655	LPCAT2	lysophosphatidylcholine acyltransferase 2
ENSRNOG00000049034	PTRH1	1.09473	2.13574	UP	1.30105	0.00625439	0.0333581			ENSRNOG00000049034		Ptrh1	0.281	0.0753534	0.21564	Ptrh1	peptidyl-tRNA hydrolase 1 homolog	PTRH1	0.91732	0.811	0.0447455	PTRH1	peptidyl-tRNA hydrolase 1 homolog
ENSRNOG00000019472	ACKR2	1.09343	2.13381	UP	2.46617	0.000826414	0.00677659		ENSRNOG00000019472		ENSRNOG00000019472	Ackr2	0.243	0.0484393	0.354375	Ackr2	atypical chemokine receptor 2	ACKR2	0.37448	0.0993	0.340723	ACKR2	atypical chemokine receptor 2
ENSRNOG00000042915	MXRA7	1.09189	2.13153	UP	3.63049	5.89743e-07	2.05374e-05					Mxra7	0.199	0.0219549	0.57522	Mxra7	matrix-remodelling associated 7	MXRA7	0.60694	0.314	-0.272643	MXRA7	matrix remodeling associated 7
ENSRNOG00000014336	MCM5	1.09006	2.12883	UP	3.12464	0.000211429	0.0022919					Mcm5	0.402	0.179371	0.19787	Mcm5	minichromosome maintenance complex component 5	MCM5	0.78928	0.575	-0.0999225	MCM5	minichromosome maintenance complex component 5
ENSRNOG00000000827	IER3	1.08945	2.12792	UP	4.40594	0.000213561	0.0023069					Ier3	0.159	0.0058946	0.48984	Ier3	immediate early response 3	IER3	0.02575	2.13e-05	2.61372	IER3	immediate early response 3
ENSRNOG00000059093		1.08878	2.12694	UP	6.22805	9.02082e-07	2.83857e-05
ENSRNOG00000018551	Olr63	1.08855	2.12661	UP	2.07716	3.94314e-05	0.000617475
ENSRNOG00000000323	PRDM1	1.08852	2.12656	UP	1.80886	0.00232568	0.0152354					Prdm1	0.183	0.014612	0.50764	Prdm1	PR domain containing 1, with ZNF domain	PRDM1	0.15923	0.0137	1.00421	PRDM1	PR/SET domain 1
ENSRNOG00000053480		1.08766	2.12529	UP	4.17156	0.00784055	0.0397787
ENSRNOG00000028015	PF4	1.08749	2.12503	UP	5.03637	0.00275281	0.0174631	platelet factor 4			ENSRNOG00000028015	Pf4	0.277	0.0722346	0.460745	Pf4	platelet factor 4	PF4	0.89501	0.768	0.0514775	PF4	platelet factor 4
ENSRNOG00000049829		1.08648	2.12356	UP	2.61988	0.00800278	0.0404538
ENSRNOG00000021243	SIGLEC1	1.08617	2.1231	UP	3.76542	0.000442388	0.0041025					Siglec1	0.53	0.310192	-0.12877	Siglec1	sialic acid binding Ig-like lectin 1, sialoadhesin	SIGLEC1	0.15071	0.0117	-0.672852	SIGLEC1	sialic acid binding Ig like lectin 1
ENSRNOG00000006921	RBL1	1.08531	2.12184	UP	2.67273	9.02486e-06	0.000188356					Rbl1	0.415	0.192534	0.172615	Rbl1	retinoblastoma-like 1 (p107)	RBL1	0.1001	0.00364	-0.770385	RBL1	RB transcriptional corepressor like 1
ENSRNOG00000060528	CACNA1G	1.08487	2.12119	UP	3.73302	0.00616762	0.0330223					Cacna1g	0.614	0.407641	-0.089715	Cacna1g	calcium channel, voltage-dependent, T type, alpha 1G subunit	CACNA1G	0.79118	0.578	0.108552	CACNA1G	calcium voltage-gated channel subunit alpha1 G
ENSRNOG00000061595	TFEC	1.08284	2.1182	UP	2.15186	0.000535955	0.00480167					Tfec	0.603	0.394661	0.11492	Tfec	transcription factor EC	TFEC	0.10414	0.00426	-0.834947	TFEC	transcription factor EC
ENSRNOG00000004500	MYC	1.08276	2.11808	UP	2.79136	3.31296e-06	8.28042e-05			ENSRNOG00000004500		Myc	0.178	0.0123565	0.578845	Myc	myelocytomatosis oncogene	MYC	0.42254	0.132	1.07499	MYC	v-myc avian myelocytomatosis viral oncogene homolog
ENSRNOG00000010063	HTR2A	1.08222	2.11729	UP	1.62857	0.00508922	0.028295					Htr2a	0.156	0.00405	0.510665	Htr2a	5-hydroxytryptamine (serotonin) receptor 2A	HTR2A	0.56939	0.27	0.234427	HTR2A	5-hydroxytryptamine receptor 2A
ENSRNOG00000002217	PLAC8	1.08175	2.1166	UP	2.36594	0.00948545	0.0459323					Plac8	0.555	0.337538	-0.10276	Plac8	placenta-specific 8	PLAC8	0.96476	0.915	-0.0267335	PLAC8	placenta specific 8
ENSRNOG00000021161	FERMT3	1.08155	2.11631	UP	3.40547	6.56371e-09	4.79208e-07		ENSRNOG00000021161			Fermt3	0.406	0.183055	0.17744	Fermt3	fermitin family member 3	FERMT3	0.97365	0.933	-0.0184585	FERMT3	fermitin family member 3
ENSRNOG00000023261	UBE2Q2L	1.08108	2.11562	UP	1.23252	0.00797787	0.0403646
ENSRNOG00000007415	PTGS1	1.07654	2.10898	UP	4.35831	7.67728e-05	0.00103815			ENSRNOG00000007415	ENSRNOG00000007415	Ptgs1	0.538	0.317979	0.182405	Ptgs1	prostaglandin-endoperoxide synthase 1	PTGS1	0.86574	0.708	-0.073504	PTGS1	prostaglandin-endoperoxide synthase 1
ENSRNOG00000003726	SCML2	1.07624	2.10854	UP	1.19717	0.00242335	0.0157235					Scml2	0.333	0.117218	-0.30393	Scml2	sex comb on midleg-like 2 (Drosophila)	SCML2	0.57939	0.28	-0.217539	SCML2	sex comb on midleg-like 2 (Drosophila)
ENSRNOG00000039063	LOC68135	1.07334	2.1043	UP	3.06363	1.18891e-05	0.000235042
ENSRNOG00000015160	GEM	1.06981	2.09915	UP	3.13265	0.000835026	0.00682369					Gem	0.173	0.0108942	0.586715	Gem	GTP binding protein (gene overexpressed in skeletal muscle)	GEM	0.13686	0.00906	1.81284	GEM	GTP binding protein overexpressed in skeletal muscle
ENSRNOG00000039924	triqk	1.06789	2.09636	UP	2.48833	1.64248e-05	0.000304801					Triqk	0.519	0.297968	0.264615	Triqk	triple QxxK/R motif containing
ENSRNOG00000014259	MYCL	1.06537	2.0927	UP	1.93018	0.00218216	0.0145703					Mycl	0.248	0.0512078	-0.24637	Mycl	v-myc avian myelocytomatosis viral oncogene lung carcinoma derived	MYCL	0.47899	0.178	0.266992	MYCL	v-myc avian myelocytomatosis viral oncogene lung carcinoma derived homolog
ENSRNOG00000032929	INCENP	1.06421	2.09103	UP	2.63294	0.000627495	0.00547447					Incenp	0.625	0.42155	-0.08412	Incenp	inner centromere protein	INCENP	0.90065	0.778	0.0504075	INCENP	inner centromere protein
ENSRNOG00000023628	TMEM106A	1.06405	2.0908	UP	3.13089	2.50489e-05	0.000428652					Tmem106a	0.32	0.106919	0.199375	Tmem106a	transmembrane protein 106A	TMEM106A	0.94325	0.867	-0.054312	TMEM106A	transmembrane protein 106A
ENSRNOG00000046434	Hist1h2a	1.06335	2.08978	UP	2.56268	0.00828558	0.0414802
ENSRNOG00000010721	DLGAP5	1.0632	2.08957	UP	2.87772	0.000185101	0.00207487					Dlgap5	0.491	0.267961	-0.175465	Dlgap5	discs, large (Drosophila) homolog-associated protein 5	DLGAP5	0.1402	0.00969	0.614425	DLGAP5	DLG associated protein 5
ENSRNOG00000015717	PTPRE	1.06258	2.08866	UP	3.65082	1.17294e-07	5.36393e-06					Ptpre	0.182	0.0139934	0.356425	Ptpre	protein tyrosine phosphatase, receptor type, E	PTPRE	0.74589	0.506	0.206157	PTPRE	protein tyrosine phosphatase, receptor type E
ENSRNOG00000014294	PTPN6	1.06216	2.08806	UP	4.3274	3.39785e-10	4.06911e-08					Ptpn6	0.947	0.895029	-0.01351	Ptpn6	protein tyrosine phosphatase, non-receptor type 6	PTPN6	0.86118	0.7	0.079186	PTPN6	protein tyrosine phosphatase, non-receptor type 6
ENSRNOG00000016733	RAB13	1.06094	2.08629	UP	3.82889	3.22834e-06	8.12995e-05		ENSRNOG00000016733			Rab13	0.539	0.319665	-0.23124	Rab13	RAB13, member RAS oncogene family	RAB13	0.24363	0.0378	0.471002	RAB13	RAB13, member RAS oncogene family
ENSRNOG00000007637	ACER2	1.06084	2.08614	UP	5.30243	0.00243377	0.0157698			ENSRNOG00000007637		Acer2	0.276	0.0718619	0.284625	Acer2	alkaline ceramidase 2	ACER2	0.21494	0.0278	0.648518	ACER2	alkaline ceramidase 2
ENSRNOG00000016731	TPM2	1.05665	2.0801	UP	6.02711	0.000264526	0.00272313		ENSRNOG00000016731	ENSRNOG00000016731		Tpm2	0.317	0.103829	0.400705	Tpm2	tropomyosin 2, beta	TPM2	0.41832	0.129	0.55327	TPM2	tropomyosin 2 (beta)
ENSRNOG00000009471	EPSTI1	1.05588	2.07899	UP	2.51342	0.000419984	0.00393419					Epsti1	0.278	0.0733762	-0.232215	Epsti1	epithelial stromal interaction 1 (breast)	EPSTI1	0.97568	0.94	0.0183915	EPSTI1	epithelial stromal interaction 1 (breast)
ENSRNOG00000050946	fam110a	1.05388	2.07611	UP	1.12141	0.00714911	0.037072					Fam110a	0.972	0.940648	-0.0097	Fam110a	family with sequence similarity 110, member A	FAM110A	0.66611	0.388	0.187714	FAM110A	family with sequence similarity 110 member A
ENSRNOG00000021155	CTSK	1.05298	2.07482	UP	5.71313	4.27595e-06	0.000101569					Ctsk	0.203	0.0237697	0.94312	Ctsk	cathepsin K	CTSK	0.61758	0.326	-0.218051	CTSK	cathepsin K
ENSRNOG00000054274	CACNB3	1.05232	2.07386	UP	2.11314	2.44111e-05	0.000421085					Cacnb3	0.886	0.789882	0.026675	Cacnb3	calcium channel, voltage-dependent, beta 3 subunit	CACNB3	0.73308	0.486	0.137081	CACNB3	calcium voltage-gated channel auxiliary subunit beta 3
ENSRNOG00000011517	TNFRSF21	1.05143	2.07258	UP	2.64924	3.56131e-05	0.000567287				ENSRNOG00000011517	Tnfrsf21	0.639	0.438541	-0.1317	Tnfrsf21	tumor necrosis factor receptor superfamily, member 21	TNFRSF21	0.98506	0.964	-0.0095395	TNFRSF21	TNF receptor superfamily member 21
ENSRNOG00000011791	ZFAND4	1.05118	2.07223	UP	1.67909	0.00112683	0.00869322					Zfand4	0.616	0.410187	0.093685	Zfand4	zinc finger, AN1-type domain 4	ZFAND4	0.08387	0.00185	-0.911024	ZFAND4	zinc finger AN1-type containing 4
ENSRNOG00000000853	AIF1	1.05112	2.07214	UP	4.85843	9.09572e-07	2.85136e-05		ENSRNOG00000000853		ENSRNOG00000000853	Aif1	0.738	0.569368	0.136805	Aif1	allograft inflammatory factor 1	AIF1	0.32908	0.0745	-0.614532	AIF1	allograft inflammatory factor 1
ENSRNOG00000003835	SLC43A2	1.04883	2.06885	UP	4.45697	2.00305e-10	2.73301e-08					Slc43a2	0.181	0.0131863	0.394815	Slc43a2	solute carrier family 43, member 2	SLC43A2	0.32967	0.0749	0.40926	SLC43A2	solute carrier family 43 member 2
ENSRNOG00000047314	TK1	1.04871	2.06868	UP	3.22426	0.000874008	0.00709003			ENSRNOG00000047314		Tk1	0.189	0.0176601	-0.42662	Tk1	thymidine kinase 1	TK1	0.54878	0.247	0.253026	TK1	thymidine kinase 1
ENSRNOG00000038881	HCLS1	1.04563	2.06426	UP	3.55342	2.49917e-08	1.49108e-06					Hcls1	0.594	0.384351	0.09221	Hcls1	hematopoietic cell specific Lyn substrate 1	HCLS1	0.18679	0.0199	-0.595382	HCLS1	hematopoietic cell-specific Lyn substrate 1
ENSRNOG00000014030	SYNM	1.04505	2.06343	UP	6.03219	1.07716e-11	2.32863e-09					Synm	0.531	0.311123	0.13452	Synm	synemin, intermediate filament protein	SYNM	0.81061	0.612	-0.157465	SYNM	synemin
ENSRNOG00000003703	MCM6	1.0376	2.05281	UP	3.53518	5.11792e-05	0.00075727					Mcm6	0.155	0.0026479	0.55944	Mcm6	minichromosome maintenance complex component 6	MCM6	0.17508	0.0173	-0.558549	MCM6	minichromosome maintenance complex component 6
ENSRNOG00000004192	ARHGAP30	1.03371	2.04728	UP	3.91166	2.44379e-06	6.42643e-05					Arhgap30	0.301	0.0915635	0.23558	Arhgap30	Rho GTPase activating protein 30	ARHGAP30	0.59816	0.302	-0.19397	ARHGAP30	Rho GTPase activating protein 30
ENSRNOG00000024578	TTYH2	1.03234	2.04534	UP	2.43385	0.00173486	0.012144					Ttyh2	0.357	0.138608	0.258775	Ttyh2	tweety family member 2	TTYH2	0.99694	0.991	-0.00234	TTYH2	tweety family member 2
ENSRNOG00000016756	PTGIR	1.02995	2.04195	UP	1.76403	0.00396159	0.0231783				ENSRNOG00000016756	Ptgir	0.184	0.0154454	0.537545	Ptgir	prostaglandin I receptor (IP)	PTGIR	0.14598	0.0107	0.781706	PTGIR	prostaglandin I2 (prostacyclin) receptor (IP)
ENSRNOG00000023643	MMP17	1.02916	2.04084	UP	0.780633	0.00876808	0.0432711		ENSRNOG00000023643			Mmp17	0.369	0.148805	-0.17012	Mmp17	matrix metallopeptidase 17	MMP17	0.77687	0.554	0.113335	MMP17	matrix metallopeptidase 17
ENSRNOG00000012804	C1QC	1.02677	2.03745	UP	6.3781	0.000165795	0.00189418		ENSRNOG00000012804			C1qc	0.92	0.84782	0.02256	C1qc	complement component 1, q subcomponent, C chain	C1QC	0.03	7.84e-05	-2.13259	C1QC	complement C1q C chain
ENSRNOG00000031930	BIN2	1.0266	2.03722	UP	2.37937	1.20411e-05	0.000236923		ENSRNOG00000031930			Bin2	0.801	0.655787	0.07401	Bin2	bridging integrator 2	BIN2	0.58501	0.287	-0.320647	BIN2	bridging integrator 2
ENSRNOG00000009694	BMP4	1.02634	2.03685	UP	3.55744	1.83605e-06	5.06846e-05	bone morphogenetic protein 4	ENSRNOG00000009694			Bmp4	0.243	0.0485041	0.45154	Bmp4	bone morphogenetic protein 4	BMP4	0.21589	0.0282	0.522022	BMP4	bone morphogenetic protein 4
ENSRNOG00000022565	LRRC25	1.02583	2.03613	UP	2.10203	0.000760602	0.00634954					Lrrc25	0.275	0.0711191	-0.23099	Lrrc25	leucine rich repeat containing 25	LRRC25	0.84209	0.667	0.0957535	LRRC25	leucine rich repeat containing 25
ENSRNOG00000008529	FOXS1	1.02492	2.03484	UP	3.46681	0.000259815	0.00268626					Foxs1	0.775	0.619239	0.063415	Foxs1	forkhead box S1	FOXS1	0.77514	0.551	0.148151	FOXS1	forkhead box S1
ENSRNOG00000043182	42984	1.02064	2.02882	UP	2.87388	7.61078e-07	2.5139e-05
ENSRNOG00000013231	ptafr	1.01975	2.02756	UP	3.79353	0.000625007	0.00546244				ENSRNOG00000013231	Ptafr	0.638	0.437473	-0.128975	Ptafr	platelet-activating factor receptor	PTAFR	0.70356	0.44	-0.140533	PTAFR	platelet activating factor receptor
ENSRNOG00000015550	PTGDS	1.01956	2.0273	UP	2.60622	0.00201517	0.0136694			ENSRNOG00000015550		Ptgds	0.155	0.0011612	1.49243	Ptgds	prostaglandin D2 synthase (brain)	PTGDS	0.47534	0.175	-0.313812	PTGDS	prostaglandin D2 synthase
ENSRNOG00000020657	SHC1	1.01722	2.02401	UP	6.07763	2.04076e-09	1.83624e-07	SHC adaptor protein 1	ENSRNOG00000020657			Shc1	0.348	0.130644	0.36229	Shc1	src homology 2 domain-containing transforming protein C1	SHC1	0.10922	0.00492	0.720779	SHC1	SHC adaptor protein 1
ENSRNOG00000022533	MICALL2	1.01666	2.02323	UP	2.52737	4.93159e-05	0.000740895		ENSRNOG00000022533			Micall2	0.429	0.205016	0.13861	Micall2	MICAL-like 2	MICALL2	0.42807	0.136	0.295171	MICALL2	MICAL like 2
ENSRNOG00000003959	RGS18	1.01618	2.02256	UP	2.83897	0.00151838	0.0109891					Rgs18	0.281	0.0756941	0.75639	Rgs18	regulator of G-protein signaling 18	RGS18	0.97365	0.933	0.0165535	RGS18	regulator of G-protein signaling 18
ENSRNOG00000059903	THBS3	1.01454	2.02026	UP	4.15014	1.13998e-05	0.00022758		ENSRNOG00000059903			Thbs3	0.165	0.0088383	0.430365	Thbs3	thrombospondin 3	THBS3	0.73011	0.481	-0.215342	THBS3	thrombospondin 3
ENSRNOG00000018251	MRC1	1.01452	2.02023	UP	7.41281	3.29416e-05	0.000534972					Mrc1	0.286	0.0799645	0.235715	Mrc1	mannose receptor, C type 1	MRC1	0.0158	8.66e-06	-2.83121	MRC1	mannose receptor, C type 1
ENSRNOG00000052376	BEND6	1.01408	2.01961	UP	2.44865	0.000396953	0.0037565					Bend6	0.422	0.198221	0.183285	Bend6	BEN domain containing 6	BEND6	0.60347	0.31	0.183686	BEND6	BEN domain containing 6
ENSRNOG00000016575	TNFRSF1B	1.01295	2.01804	UP	4.82627	3.30972e-12	9.03174e-10				ENSRNOG00000016575	Tnfrsf1b	0.183	0.0141876	0.52426	Tnfrsf1b	tumor necrosis factor receptor superfamily, member 1b	TNFRSF1B	0.14573	0.0107	0.644361	TNFRSF1B	TNF receptor superfamily member 1B
ENSRNOG00000054764	FLT3	1.01287	2.01792	UP	2.32323	0.00987241	0.0474275		ENSRNOG00000054764			Flt3	0.718	0.541569	-0.13513	Flt3	FMS-like tyrosine kinase 3	FLT3	0.91109	0.799	0.057111	FLT3	fms related tyrosine kinase 3
ENSRNOG00000019330	PROCR	1.01082	2.01505	UP	4.05075	0.00251408	0.0162125		ENSRNOG00000019330			Procr	0.986	0.970483	0.005685	Procr	protein C receptor, endothelial	PROCR	0.59198	0.296	-0.199729	PROCR	protein C receptor
ENSRNOG00000017693	slc2a5	1.01055	2.01467	UP	1.64951	0.0105183	0.0496987					Slc2a5	0.44	0.215724	-0.14602	Slc2a5	solute carrier family 2 (facilitated glucose transporter), member 5	SLC2A5	0.48078	0.18	-0.296153	SLC2A5	solute carrier family 2 member 5
ENSRNOG00000017020	INPP5D	1.01035	2.0144	UP	4.57514	3.6871e-10	4.2976e-08		ENSRNOG00000017020			Inpp5d	0.24	0.0462282	0.25588	Inpp5d	inositol polyphosphate-5-phosphatase D	INPP5D	0.73298	0.485	0.188506	INPP5D	inositol polyphosphate-5-phosphatase D
ENSRNOG00000017477	Mmp23	1.00973	2.01354	UP	3.51451	8.816e-07	2.80227e-05		ENSRNOG00000017477			Mmp23	0.301	0.0912469	0.210285	Mmp23	matrix metallopeptidase 23
ENSRNOG00000010645	LGALS3	1.00806	2.0112	UP	6.41434	6.2928e-07	2.16426e-05	galectin 3	ENSRNOG00000010645	ENSRNOG00000010645		Lgals3	0.399	0.176695	0.191935	Lgals3	lectin, galactose binding, soluble 3	LGALS3	0.32137	0.0706	-0.564064	LGALS3	lectin, galactoside binding soluble 3
ENSRNOG00000021474	SIGLEC5	1.00788	2.01096	UP	3.04077	0.00212483	0.0142621											SIGLEC5	0.7381	0.494	0.154868	SIGLEC5	sialic acid binding Ig like lectin 5
ENSRNOG00000012881	FGL2	1.0066	2.00917	UP	6.6919	2.2719e-05	0.000396832					Fgl2	0.155	0.0013949	1.10409	Fgl2	fibrinogen-like protein 2	FGL2	0.85723	0.693	0.0820455	FGL2	fibrinogen like 2
ENSRNOG00000018242	CAMKK1	1.00574	2.00797	UP	2.84967	0.000155327	0.00179997					Camkk1	0.198	0.0214804	0.351215	Camkk1	calcium/calmodulin-dependent protein kinase kinase 1, alpha	CAMKK1	0.88075	0.739	0.0621505	CAMKK1	calcium/calmodulin dependent protein kinase kinase 1
ENSRNOG00000025608	LRAT	1.0038	2.00527	UP	2.94398	8.80414e-05	0.00114764					Lrat	0.313	0.10118	-0.193985	Lrat	lecithin-retinol acyltransferase (phosphatidylcholine-retinol-O-acyltransferase)	LRAT	0.57939	0.28	0.245516	LRAT	lecithin retinol acyltransferase (phosphatidylcholine--retinol O-acyltransferase)
ENSRNOG00000021031	GRN	1.00237	2.00328	UP	7.55979	5.70047e-11	9.88437e-09			ENSRNOG00000021031		Grn	0.35	0.132374	0.196035	Grn	granulin	GRN	0.07988	0.00154	0.941635	GRN	granulin
ENSRNOG00000005971	GPR176	1.00048	2.00066	UP	2.37953	1.03602e-05	0.000211084					Gpr176	0.482	0.258773	0.14516	Gpr176	G protein-coupled receptor 176	GPR176	0.43623	0.142	0.291439	GPR176	G protein-coupled receptor 176
ENSRNOG00000008639	PABPC1	1.00015	2.00021	UP	6.48159	5.54262e-05	0.00080368		ENSRNOG00000008639			Pabpc1	0.228	0.0381996	0.29728	Pabpc1	poly(A) binding protein, cytoplasmic 1	PABPC1	0.59741	0.301	0.261522	PABPC1	poly(A) binding protein cytoplasmic 1
ENSRNOG00000025094	GPR183	0.999028	1.99865	UP	3.10081	5.39514e-06	0.000123532				ENSRNOG00000025094	Gpr183	0.181	0.0134325	0.38058	Gpr183	G protein-coupled receptor 183	GPR183	0.94277	0.866	-0.0326945	GPR183	G protein-coupled receptor 183
ENSRNOG00000003064	BST1	0.998622	1.99809	UP	2.5411	1.23985e-05	0.000242432			ENSRNOG00000003064		Bst1	0.711	0.53215	0.07399	Bst1	bone marrow stromal cell antigen 1	BST1	0.48132	0.18	-0.269643	BST1	bone marrow stromal cell antigen 1
ENSRNOG00000019211	OLFML3	0.997703	1.99682	UP	4.78975	3.43321e-05	0.000552166					Olfml3	0.225	0.0361544	0.631	Olfml3	olfactomedin-like 3	OLFML3	0.88377	0.746	-0.0793455	OLFML3	olfactomedin like 3
ENSRNOG00000028774	VGLL3	0.997093	1.99597	UP	2.85969	3.55097e-05	0.000566183					Vgll3	0.898	0.811158	0.058265	Vgll3	vestigial like family member 3	VGLL3	0.8675	0.711	0.081267	VGLL3	vestigial like family member 3
ENSRNOG00000001514	CDCA7	0.996971	1.99581	UP	1.75953	0.00644733	0.0341682					Cdca7	0.452	0.226288	-0.13154	Cdca7	cell division cycle associated 7	CDCA7	0.82335	0.634	-0.083062	CDCA7	cell division cycle associated 7
ENSRNOG00000030715	CFH	0.996917	1.99573	UP	7.89317	0.000422431	0.00394601					Cfh	0.169	0.0094517	0.91641	Cfh	complement component factor h	CFH	0.1983	0.0228	-0.851244	CFH	complement factor H
ENSRNOG00000015941	FKBP10	0.995622	1.99394	UP	5.3594	9.64801e-06	0.000199257					Fkbp10	0.794	0.646125	0.05155	Fkbp10	FK506 binding protein 10	FKBP10	0.85742	0.694	0.129236	FKBP10	FK506 binding protein 10
ENSRNOG00000020431	MATK	0.995486	1.99375	UP	1.4986	0.0038089	0.0225084					Matk	0.341	0.123854	-0.19978	Matk	megakaryocyte-associated tyrosine kinase	MATK	0.8393	0.662	0.077197	MATK	megakaryocyte-associated tyrosine kinase
ENSRNOG00000036711	SPN	0.994916	1.99296	UP	2.72158	3.63821e-05	0.000577878		ENSRNOG00000036711			Spn	0.559	0.342832	-0.14487	Spn	sialophorin	SPN	0.79927	0.592	0.10088	SPN	sialophorin
ENSRNOG00000008678	ANTXR1	0.991705	1.98853	UP	4.09518	0.000976781	0.00773525		ENSRNOG00000008678			Antxr1	0.224	0.0357633	0.65064	Antxr1	anthrax toxin receptor 1	ANTXR1	0.65268	0.37	0.314111	ANTXR1	anthrax toxin receptor 1
ENSRNOG00000009311	FSTL3	0.991031	1.98761	UP	3.1353	0.000571543	0.0050795					Fstl3	0.262	0.0612663	0.293455	Fstl3	follistatin-like 3	FSTL3	0.17485	0.0172	1.01323	FSTL3	follistatin like 3
ENSRNOG00000021484		0.990214	1.98648	UP	2.02592	0.000131228	0.0015772
ENSRNOG00000006940	NCF4	0.98785	1.98323	UP	3.0528	0.000125642	0.00152883					Ncf4	0.412	0.189698	-0.196205	Ncf4	neutrophil cytosolic factor 4	NCF4	0.08585	0.00206	-0.955179	NCF4	neutrophil cytosolic factor 4
ENSRNOG00000048980		0.983696	1.97752	UP	4.03035	0.000458657	0.00422981
ENSRNOG00000038480	PPP1R36	0.98335	1.97705	UP	3.62691	0.000225201	0.00240918					Ppp1r36	0.326	0.111846	-0.31141	Ppp1r36	protein phosphatase 1, regulatory subunit 36	PPP1R36	0.89094	0.759	-0.0567825	PPP1R36	protein phosphatase 1 regulatory subunit 36
ENSRNOG00000006231	PTPRO	0.981148	1.97404	UP	4.07599	2.26012e-07	9.26647e-06					Ptpro	0.422	0.198548	-0.155965	Ptpro	protein tyrosine phosphatase, receptor type, O	PTPRO	0.62617	0.337	-0.202607	PTPRO	protein tyrosine phosphatase, receptor type O
ENSRNOG00000007546	ASNS	0.980643	1.97334	UP	1.66299	0.00807138	0.0406893			ENSRNOG00000007546		Asns	0.181	0.0132869	0.41735	Asns	asparagine synthetase	ASNS	0.84461	0.671	-0.117339	ASNS	asparagine synthetase (glutamine-hydrolyzing)
ENSRNOG00000043167	ITGA9	0.979567	1.97187	UP	7.12537	1.73095e-05	0.000317329		ENSRNOG00000043167			Itga9	0.179	0.0124476	0.81216	Itga9	integrin alpha 9	ITGA9	0.77124	0.546	-0.130206	ITGA9	integrin subunit alpha 9
ENSRNOG00000019965	TGFB1I1	0.978858	1.9709	UP	3.79796	1.51077e-05	0.000285128		ENSRNOG00000019965			Tgfb1i1	0.439	0.214728	0.20149	Tgfb1i1	transforming growth factor beta 1 induced transcript 1	TGFB1I1	0.50466	0.201	0.422853	TGFB1I1	transforming growth factor beta 1 induced transcript 1
ENSRNOG00000048449	ITGB3	0.976585	1.9678	UP	2.8547	7.88056e-06	0.000168611	integrin subunit beta 3	ENSRNOG00000048449			Itgb3	0.337	0.120591	0.397255	Itgb3	integrin beta 3	ITGB3	0.34759	0.084	1.20144	ITGB3	integrin subunit beta 3
ENSRNOG00000001607	adamts1	0.975958	1.96695	UP	6.6311	0.000105529	0.00132621		ENSRNOG00000001607			Adamts1	0.155	0.0012184	0.788595	Adamts1	a disintegrin-like and metallopeptidase (reprolysin type) with thrombospondin type 1 motif, 1	ADAMTS1	0.07399	0.00118	1.32849	ADAMTS1	ADAM metallopeptidase with thrombospondin type 1 motif 1
ENSRNOG00000048264	LOC68482	0.975827	1.96677	UP	4.83255	0.000138709	0.0016454
ENSRNOG00000007437	IRF5	0.975274	1.96601	UP	3.34026	4.99534e-07	1.78404e-05					Irf5	0.489	0.265598	-0.256715	Irf5	interferon regulatory factor 5	IRF5	0.64408	0.358	0.194864	IRF5	interferon regulatory factor 5
ENSRNOG00000011647	S100A6	0.97085	1.96	UP	7.24879	1.48208e-05	0.000280668					S100a6	0.205	0.0255228	0.50123	S100a6	S100 calcium binding protein A6 (calcyclin)	S100A6	0.9053	0.786	-0.0542845	S100A6	S100 calcium binding protein A6
ENSRNOG00000038916	DRAM1	0.970156	1.95905	UP	3.21642	6.58407e-05	0.000913321					Dram1	0.219	0.0326079	0.52916	Dram1	DNA-damage regulated autophagy modulator 1	DRAM1	0.9142	0.804	-0.0522595	DRAM1	DNA damage regulated autophagy modulator 1
ENSRNOG00000007062	rin3	0.969388	1.95801	UP	3.69048	1.24284e-10	1.91558e-08					Rin3	0.821	0.684398	-0.06091	Rin3	Ras and Rab interactor 3	RIN3	0.20951	0.0263	0.601611	RIN3	Ras and Rab interactor 3
ENSRNOG00000004330	CHRDL1	0.967776	1.95582	UP	4.49717	0.0052606	0.0290634					Chrdl1	0.215	0.0303871	-0.32997	Chrdl1	chordin-like 1	CHRDL1	0.7026	0.439	0.295125	CHRDL1	chordin like 1
ENSRNOG00000012172	SPI1	0.965621	1.9529	UP	2.90623	2.06199e-06	5.60849e-05					Spi1	0.844	0.718848	0.036565	Spi1	spleen focus forming virus (SFFV) proviral integration oncogene	SPI1	0.76171	0.53	-0.124302	SPI1	Spi-1 proto-oncogene
ENSRNOG00000004249	TLR7	0.965193	1.95232	UP	4.18289	0.00163483	0.0116185				ENSRNOG00000004249	Tlr7	0.195	0.0198682	0.409325	Tlr7	toll-like receptor 7	TLR7	0.91109	0.799	0.047435	TLR7	toll like receptor 7
ENSRNOG00000012965	THEMIS2	0.965175	1.9523	UP	2.33686	4.94979e-05	0.000742291					Themis2	0.818	0.679959	0.08291	Themis2	thymocyte selection associated family member 2	THEMIS2	0.26372	0.0453	-0.726018	THEMIS2	thymocyte selection associated family member 2
ENSRNOG00000060366	Hist2h3c	0.96291	1.94924	UP	2.43952	0.00889952	0.0438418
ENSRNOG00000027204	MAP6	0.962362	1.9485	UP	2.30879	0.000136373	0.00162612		ENSRNOG00000027204			Map6	0.434	0.209897	0.2157	Map6	microtubule-associated protein 6	MAP6	0.39074	0.11	0.384889	MAP6	microtubule associated protein 6
ENSRNOG00000020918	CCND1	0.961933	1.94792	UP	6.26907	9.14124e-05	0.00118416		ENSRNOG00000020918			Ccnd1	0.155	0.0020202	0.57144	Ccnd1	cyclin D1	CCND1	0.09178	0.00261	0.917072	CCND1	cyclin D1
ENSRNOG00000002345	RASGEF1B	0.957988	1.9426	UP	2.86517	0.000270888	0.00277148					Rasgef1b	0.311	0.0992928	0.38212	Rasgef1b	RasGEF domain family, member 1B	RASGEF1B	0.93059	0.839	0.0956075	RASGEF1B	RasGEF domain family member 1B
ENSRNOG00000010165	TNFAIP2	0.957923	1.94251	UP	4.30071	3.18095e-06	8.03491e-05					Tnfaip2	0.478	0.254845	0.14534	Tnfaip2	tumor necrosis factor, alpha-induced protein 2	TNFAIP2	0.28921	0.0559	0.522069	TNFAIP2	TNF alpha induced protein 2
ENSRNOG00000058003	SPON1	0.956708	1.94088	UP	5.44291	0.00014171	0.0016718		ENSRNOG00000058003			Spon1	0.912	0.834754	0.025155	Spon1	spondin 1, (f-spondin) extracellular matrix protein	SPON1	0.58678	0.289	0.374528	SPON1	spondin 1
ENSRNOG00000018350	SHTN1	0.956245	1.94025	UP	2.52223	0.000384343	0.00365796		ENSRNOG00000018350			Shtn1	0.626	0.421954	0.09086	Shtn1	shootin 1	SHTN1	0.49615	0.192	-0.36466	SHTN1	shootin 1
ENSRNOG00000056728	G6PD	0.955791	1.93964	UP	4.93975	1.51237e-10	2.26802e-08			ENSRNOG00000056728								G6PD	0.94593	0.873	-0.027587	G6PD	glucose-6-phosphate dehydrogenase
ENSRNOG00000015894	DOCK8	0.955288	1.93897	UP	4.95631	1.79464e-08	1.13157e-06		ENSRNOG00000015894			Dock8	0.552	0.334321	0.114145	Dock8	dedicator of cytokinesis 8	DOCK8	0.29937	0.0606	-0.577719	DOCK8	dedicator of cytokinesis 8
ENSRNOG00000009116	ITGB3BP	0.954963	1.93853	UP	2.52666	0.0011625	0.00890515					Itgb3bp	0.326	0.111737	0.22492	Itgb3bp	integrin beta 3 binding protein (beta3-endonexin)	ITGB3BP	0.28035	0.0519	-1.24261	ITGB3BP	integrin subunit beta 3 binding protein
ENSRNOG00000004342	AHR	0.952655	1.93543	UP	4.93573	1.4933e-05	0.000282151	aryl hydrocarbon receptor				Ahr	0.417	0.194095	0.22346	Ahr	aryl-hydrocarbon receptor	AHR	0.60231	0.308	-0.241935	AHR	aryl hydrocarbon receptor
ENSRNOG00000002012	DONSON	0.95186	1.93436	UP	2.43337	5.7513e-05	0.000825312					Donson	0.553	0.335569	0.131545	Donson	downstream neighbor of SON	DONSON	0.41437	0.126	0.355175	DONSON	downstream neighbor of SON
ENSRNOG00000019659	ASPA	0.951373	1.93371	UP	3.06423	0.00533045	0.0293518			ENSRNOG00000019659		Aspa	0.865	0.754829	0.046755	Aspa	aspartoacylase	ASPA	0.90569	0.788	-0.082076	ASPA	aspartoacylase
ENSRNOG00000028586	mcph1	0.947047	1.92792	UP	2.09252	0.00734871	0.0378981					Mcph1	0.75	0.584052	0.079955	Mcph1	microcephaly, primary autosomal recessive 1	MCPH1	0.58824	0.291	-0.214729	MCPH1	microcephalin 1
ENSRNOG00000012210	SPTLC2	0.946441	1.92711	UP	5.01073	1.67309e-07	7.27161e-06			ENSRNOG00000012210		Sptlc2	0.186	0.0166239	0.454355	Sptlc2	serine palmitoyltransferase, long chain base subunit 2	SPTLC2	0.86382	0.705	-0.0786435	SPTLC2	serine palmitoyltransferase long chain base subunit 2
ENSRNOG00000020822	LOC68515	0.946289	1.92691	UP	5.8694	5.78324e-08	2.94624e-06
ENSRNOG00000061373	LOXL3	0.94591	1.9264	UP	3.80891	9.67516e-05	0.00123607			ENSRNOG00000061373		Loxl3	0.175	0.0112192	1.10133	Loxl3	lysyl oxidase-like 3	LOXL3	0.96563	0.916	0.020319	LOXL3	lysyl oxidase like 3
ENSRNOG00000016538	ITGA8	0.945226	1.92549	UP	4.07898	0.00307723	0.0189647		ENSRNOG00000016538			Itga8	0.314	0.102007	0.49611	Itga8	integrin alpha 8	ITGA8	0.40252	0.118	0.450954	ITGA8	integrin subunit alpha 8
ENSRNOG00000004763	SIRPA	0.942568	1.92195	UP	5.3258	1.44508e-07	6.44903e-06					Sirpa	0.378	0.156629	0.178995	Sirpa	signal-regulatory protein alpha	SIRPA	0.32757	0.0737	0.37215	SIRPA	signal regulatory protein alpha
ENSRNOG00000001953	BACE2	0.940967	1.91981	UP	4.49377	3.4008e-05	0.000547586					Bace2	0.43	0.206831	0.15281	Bace2	beta-site APP-cleaving enzyme 2	BACE2	0.28944	0.0561	0.417849	BACE2	beta-site APP-cleaving enzyme 2
ENSRNOG00000004581	ZDHHC9	0.940885	1.91971	UP	3.88162	0.000125207	0.00152689					Zdhhc9	0.469	0.244963	0.140195	Zdhhc9	zinc finger, DHHC domain containing 9	ZDHHC9	0.98208	0.954	0.0136455	ZDHHC9	zinc finger DHHC-type containing 9
ENSRNOG00000011070	GNB4	0.940625	1.91936	UP	3.17451	4.05495e-08	2.19152e-06					Gnb4	0.155	0.0018661	0.719515	Gnb4	guanine nucleotide binding protein (G protein), beta 4	GNB4	0.20621	0.0252	-0.873888	GNB4	G protein subunit beta 4
ENSRNOG00000003917	UCK2	0.940486	1.91918	UP	3.9706	4.83553e-06	0.000112892			ENSRNOG00000003917		Uck2	0.16	0.0062934	0.83525	Uck2	uridine-cytidine kinase 2	UCK2	0.41993	0.13	0.436343	UCK2	uridine-cytidine kinase 2
ENSRNOG00000000824	DSE	0.936728	1.91418	UP	5.44117	1.65331e-05	0.000305788			ENSRNOG00000000824		Dse	0.165	0.0085369	0.692005	Dse	dermatan sulfate epimerase	DSE	0.38911	0.109	-0.70131	DSE	dermatan sulfate epimerase
ENSRNOG00000015967	SH3BGRL3	0.936321	1.91364	UP	5.4437	1.8111e-10	2.59893e-08		ENSRNOG00000015967	ENSRNOG00000015967		Sh3bgrl3	0.798	0.651568	0.073785	Sh3bgrl3	SH3 domain binding glutamic acid-rich protein-like 3	SH3BGRL3	0.29431	0.0585	0.528906	SH3BGRL3	SH3 domain binding glutamate rich protein like 3
ENSRNOG00000026604	CERCAM	0.935563	1.91264	UP	3.18522	0.000698473	0.00595635					Cercam	0.983	0.96371	0.00681	Cercam	cerebral endothelial cell adhesion molecule	CERCAM	0.42182	0.132	0.531401	CERCAM	cerebral endothelial cell adhesion molecule
ENSRNOG00000003720	PRRX1	0.934865	1.91171	UP	2.27929	0.0018089	0.0125358					Prrx1	0.518	0.295964	0.15747	Prrx1	paired related homeobox 1	PRRX1	0.87972	0.736	0.086622	PRRX1	paired related homeobox 1
ENSRNOG00000002810	GFPT2	0.93438	1.91107	UP	4.94506	0.000467749	0.00429937			ENSRNOG00000002810		Gfpt2	0.165	0.0087347	0.49307	Gfpt2	glutamine fructose-6-phosphate transaminase 2	GFPT2	0.32771	0.0739	1.15202	GFPT2	glutamine-fructose-6-phosphate transaminase 2
ENSRNOG00000016689	FANCI	0.934144	1.91076	UP	2.74479	0.000475274	0.0043589					Fanci	0.784	0.631726	-0.07249	Fanci	Fanconi anemia, complementation group I	FANCI	0.25271	0.0414	-0.52283	FANCI	Fanconi anemia complementation group I
ENSRNOG00000014371	CDH13	0.931764	1.90761	UP	6.41865	3.41722e-06	8.49023e-05	cadherin 13	ENSRNOG00000014371			Cdh13	0.349	0.131446	0.179685	Cdh13	cadherin 13	CDH13	0.10213	0.00396	-1.35652	CDH13	cadherin 13
ENSRNOG00000010196	GLB1	0.93078	1.90631	UP	4.94247	9.11606e-07	2.85237e-05			ENSRNOG00000010196		Glb1	0.887	0.792	0.02969	Glb1	galactosidase, beta 1	GLB1	0.56348	0.264	-0.212342	GLB1	galactosidase beta 1
ENSRNOG00000013747	SH3BP2	0.93072	1.90623	UP	2.66744	0.00445191	0.0254312					Sh3bp2	0.826	0.69159	0.04486	Sh3bp2	SH3-domain binding protein 2	SH3BP2	0.80776	0.607	-0.102783	SH3BP2	SH3 domain binding protein 2
ENSRNOG00000008283	B4GALT5	0.928712	1.90358	UP	4.44939	9.684e-10	9.9506e-08					B4galt5	0.609	0.40232	0.10959	B4galt5	UDP-Gal:betaGlcNAc beta 1,4-galactosyltransferase, polypeptide 5	B4GALT5	0.73036	0.482	0.232856	B4GALT5	beta-1,4-galactosyltransferase 5
ENSRNOG00000016225	FGD3	0.927294	1.90171	UP	3.21721	4.98411e-05	0.000745496		ENSRNOG00000016225			Fgd3	0.634	0.432648	-0.12347	Fgd3	FYVE, RhoGEF and PH domain containing 3	FGD3	0.6457	0.36	0.188138	FGD3	FYVE, RhoGEF and PH domain containing 3
ENSRNOG00000047714	TMEM37	0.926146	1.90019	UP	1.2537	0.00747886	0.0383528					Tmem37	0.351	0.133346	-0.247445	Tmem37	transmembrane protein 37	TMEM37	0.49853	0.194	-0.479101	TMEM37	transmembrane protein 37
ENSRNOG00000002408	RBM47	0.925821	1.89977	UP	1.15055	0.00874544	0.043185					Rbm47	0.88	0.780357	-0.02782	Rbm47	RNA binding motif protein 47	RBM47	0.36158	0.0921	-0.372345	RBM47	RNA binding motif protein 47
ENSRNOG00000000451	RT1-Ba	0.92582	1.89976	UP	5.82581	3.41731e-06	8.49023e-05
ENSRNOG00000047459	Hist1h1d	0.925326	1.89911	UP	5.54644	4.88751e-05	0.000734937					Hist1h1d	0.274	0.0695826	-0.279595	Hist1h1d	histone cluster 1, H1d	HIST1H1D	0.56216	0.261	-0.208368	HIST1H1D	histone cluster 1, H1d
ENSRNOG00000015948	slc1a5	0.92337	1.89654	UP	3.00616	0.00027458	0.00280408					Slc1a5	0.159	0.0059648	0.568655	Slc1a5	solute carrier family 1 (neutral amino acid transporter), member 5	SLC1A5	0.5282	0.225	0.509822	SLC1A5	solute carrier family 1 member 5
ENSRNOG00000061316	LOC10254	0.923267	1.8964	UP	4.35864	0.000556717	0.00496098
ENSRNOG00000008016	CKAP4	0.922255	1.89507	UP	5.05222	5.88553e-05	0.000835927		ENSRNOG00000008016			Ckap4	0.305	0.0947725	0.20833	Ckap4	cytoskeleton-associated protein 4	CKAP4	0.10213	0.00396	0.776269	CKAP4	cytoskeleton associated protein 4
ENSRNOG00000051952	TES	0.919535	1.8915	UP	4.409	3.15718e-09	2.60171e-07		ENSRNOG00000051952			Tes	0.784	0.632629	0.06049	Tes	testis derived transcript	TES	0.43017	0.138	-0.375059	TES	testin LIM domain protein
ENSRNOG00000008187	UBASH3B	0.919255	1.89114	UP	3.42151	1.64927e-07	7.20571e-06					Ubash3b	0.27	0.0667837	0.25159	Ubash3b	ubiquitin associated and SH3 domain containing, B	UBASH3B	0.24804	0.0392	0.913624	UBASH3B	ubiquitin associated and SH3 domain containing B
ENSRNOG00000028545		0.915683	1.88646	UP	4.01316	0.00200462	0.0136199
ENSRNOG00000006611	NOSTRIN	0.9156	1.88635	UP	2.47418	8.65942e-05	0.00113411		ENSRNOG00000006611			Nostrin	0.155	0.0019825	0.714585	Nostrin	nitric oxide synthase trafficker	NOSTRIN	0.82501	0.637	-0.092822	NOSTRIN	nitric oxide synthase trafficking
ENSRNOG00000009972	RARA	0.912803	1.8827	UP	4.27731	8.15102e-13	2.56004e-10					Rara	0.598	0.388386	-0.089875	Rara	retinoic acid receptor, alpha
ENSRNOG00000032398	RGD15621	0.911683	1.88124	UP	3.6231	2.93566e-08	1.69677e-06
ENSRNOG00000013994	ENPP1	0.911474	1.88097	UP	5.38505	2.00872e-05	0.000359154			ENSRNOG00000013994		Enpp1	0.175	0.0114072	1.38651	Enpp1	ectonucleotide pyrophosphatase/phosphodiesterase 1	ENPP1	0.72077	0.468	-0.164181	ENPP1	ectonucleotide pyrophosphatase/phosphodiesterase 1
ENSRNOG00000018646	HBEGF	0.909907	1.87892	UP	2.67561	0.000152036	0.00177226					Hbegf	0.175	0.0114995	0.8071	Hbegf	heparin-binding EGF-like growth factor	HBEGF	0.09598	0.00312	1.46469	HBEGF	heparin binding EGF like growth factor
ENSRNOG00000008970	PCDH17	0.909384	1.87824	UP	2.71902	0.000339141	0.00330717					Pcdh17	0.404	0.181297	0.1732	Pcdh17	protocadherin 17	PCDH17	0.1544	0.0125	0.880362	PCDH17	protocadherin 17
ENSRNOG00000009751	GPX7	0.908595	1.87722	UP	4.54489	8.20276e-05	0.00108886			ENSRNOG00000009751		Gpx7	0.692	0.507252	-0.084045	Gpx7	glutathione peroxidase 7	GPX7	0.64281	0.357	-0.170121	GPX7	glutathione peroxidase 7
ENSRNOG00000017589	GNAT1	0.906697	1.87475	UP	4.27791	2.36604e-06	6.28151e-05					Gnat1	0.411	0.188447	-0.16763	Gnat1	guanine nucleotide binding protein, alpha transducing 1	GNAT1	0.29937	0.0606	0.553153	GNAT1	G protein subunit alpha transducin 1
ENSRNOG00000058033		0.906445	1.87442	UP	3.10516	0.000620222	0.00543094
ENSRNOG00000003759	GALC	0.905397	1.87306	UP	2.37226	0.000253849	0.00263439			ENSRNOG00000003759		Galc	0.181	0.0137456	0.553595	Galc	galactosylceramidase	GALC	0.26251	0.045	-0.543936	GALC	galactosylceramidase
ENSRNOG00000007412	DOK1	0.904824	1.87232	UP	2.11368	0.000314435	0.00310076					Dok1	0.234	0.0419802	0.700855	Dok1	docking protein 1	DOK1	0.89366	0.765	0.0682985	DOK1	docking protein 1
ENSRNOG00000004232	G2E3	0.904668	1.87211	UP	3.86825	1.54693e-06	4.43804e-05					G2e3	0.16	0.0072321	0.691775	G2e3	G2/M-phase specific E3 ubiquitin ligase	G2E3	0.2777	0.0505	-0.536488	G2E3	G2/M-phase specific E3 ubiquitin protein ligase
ENSRNOG00000014004	NCOA7	0.904378	1.87174	UP	4.37831	2.01105e-08	1.23528e-06					Ncoa7	0.98	0.95811	-0.00604	Ncoa7	nuclear receptor coactivator 7	NCOA7	0.68395	0.414	-0.242942	NCOA7	nuclear receptor coactivator 7
ENSRNOG00000006787	DHCR24	0.904049	1.87131	UP	3.81741	2.98048e-05	0.000494647			ENSRNOG00000006787		Dhcr24	0.988	0.974576	0.003475	Dhcr24	24-dehydrocholesterol reductase	DHCR24	0.52174	0.218	0.282968	DHCR24	24-dehydrocholesterol reductase
ENSRNOG00000052219	GM2A	0.903873	1.87108	UP	6.14299	2.45737e-05	0.000423014			ENSRNOG00000052219		Gm2a	0.915	0.839563	0.022065	Gm2a	GM2 ganglioside activator protein	GM2A	0.9751	0.937	-0.0154335	GM2A	GM2 ganglioside activator
ENSRNOG00000021412	SLFN13	0.903416	1.87049	UP	4.31111	1.90896e-05	0.000345398											SLFN13	0.76121	0.529	-0.164225	SLFN13	schlafen family member 13
ENSRNOG00000026821	ARHGAP42	0.903149	1.87014	UP	3.43771	2.06793e-09	1.84771e-07					Arhgap42	0.34	0.123553	0.187895	Arhgap42	Rho GTPase activating protein 42	ARHGAP42	0.74432	0.503	-0.148808	ARHGAP42	Rho GTPase activating protein 42
ENSRNOG00000047817	enox1	0.902814	1.86971	UP	1.17715	0.00443039	0.025343					Enox1	0.624	0.420215	-0.107425	Enox1	ecto-NOX disulfide-thiol exchanger 1	ENOX1	0.19532	0.022	0.525381	ENOX1	ecto-NOX disulfide-thiol exchanger 1
ENSRNOG00000000913	GUSB	0.902242	1.86897	UP	3.96324	4.54198e-07	1.65439e-05			ENSRNOG00000000913		Gusb	0.245	0.0492327	0.258165	Gusb	glucuronidase, beta	GUSB	0.72073	0.467	0.148101	GUSB	glucuronidase beta
ENSRNOG00000013452	RCN1	0.902152	1.86885	UP	6.13134	1.02602e-08	7.02843e-07					Rcn1	0.602	0.393521	0.11662	Rcn1	reticulocalbin 1	RCN1	0.91654	0.809	0.045584	RCN1	reticulocalbin 1
ENSRNOG00000034198	TCEAL9	0.901608	1.86815	UP	6.04943	2.10082e-05	0.000372421											TCEAL9	0.87115	0.719	0.140581	TCEAL9	transcription elongation factor A like 9
ENSRNOG00000014125	EVI2B	0.901606	1.86814	UP	2.51351	0.00443522	0.025362											EVI2B	0.18679	0.02	-1.22882	EVI2B	ecotropic viral integration site 2B
ENSRNOG00000037509	CHEK2	0.901534	1.86805	UP	1.87613	0.00805128	0.0406132			ENSRNOG00000037509		Chek2	0.637	0.435757	0.10061	Chek2	checkpoint kinase 2	CHEK2	0.85001	0.681	-0.07949	CHEK2	checkpoint kinase 2
ENSRNOG00000012160	SYK	0.901357	1.86782	UP	4.06663	1.20577e-08	8.09328e-07	spleen associated tyrosine kinase			ENSRNOG00000012160	Syk	0.3	0.0900878	0.24244	Syk	spleen tyrosine kinase	SYK	0.62324	0.334	-0.221792	SYK	spleen associated tyrosine kinase
ENSRNOG00000003170	NLRP3	0.901322	1.86778	UP	2.79041	0.00379807	0.0224752				ENSRNOG00000003170	Nlrp3	0.995	0.990068	0.00192	Nlrp3	NLR family, pyrin domain containing 3	NLRP3	0.80993	0.611	0.105857	NLRP3	NLR family pyrin domain containing 3
ENSRNOG00000017441	TPM3	0.900967	1.86732	UP	6.05522	3.42111e-09	2.77794e-07		ENSRNOG00000017441			Tpm3	0.186	0.0165871	0.352575	Tpm3	tropomyosin 3, gamma
ENSRNOG00000001785	ETV5	0.89989	1.86592	UP	3.67596	3.76733e-06	9.1817e-05					Etv5	0.155	0.0025196	0.540125	Etv5	ets variant 5	ETV5	0.29118	0.057	0.784349	ETV5	ETS variant 5
ENSRNOG00000020470	SLC25A24	0.899882	1.86591	UP	4.51648	1.4359e-05	0.000273171			ENSRNOG00000020470		Slc25a24	0.16	0.0064914	0.712895	Slc25a24	solute carrier family 25 (mitochondrial carrier, phosphate carrier), member 24	SLC25A24	0.10489	0.00437	-1.10935	SLC25A24	solute carrier family 25 member 24
ENSRNOG00000005621	GXYLT2	0.899874	1.8659	UP	2.17408	0.0051005	0.0283388					Gxylt2	0.423	0.199121	0.416155	Gxylt2	glucoside xylosyltransferase 2	GXYLT2	0.51428	0.21	-0.368945	GXYLT2	glucoside xylosyltransferase 2
ENSRNOG00000012991	ADGRA2	0.899823	1.86584	UP	4.01396	5.96103e-07	2.07155e-05	adhesion G protein-coupled receptor A2				Adgra2	0.461	0.236694	0.161055	Adgra2	adhesion G protein-coupled receptor A2	ADGRA2	0.35194	0.0863	0.816798	ADGRA2	adhesion G protein-coupled receptor A2
ENSRNOG00000011054	LAPTM5	0.899222	1.86506	UP	5.63151	4.76972e-07	1.71854e-05					Laptm5	0.33	0.114846	0.219275	Laptm5	lysosomal-associated protein transmembrane 5	LAPTM5	0.08125	0.00168	-1.15712	LAPTM5	lysosomal protein transmembrane 5
ENSRNOG00000006302	GCLC	0.898178	1.86371	UP	4.8384	1.41417e-09	1.36071e-07			ENSRNOG00000006302		Gclc	0.199	0.0220317	0.404535	Gclc	glutamate-cysteine ligase, catalytic subunit	GCLC	0.55522	0.254	-0.290697	GCLC	glutamate-cysteine ligase catalytic subunit
ENSRNOG00000017882	CAMK1D	0.895326	1.86003	UP	2.10569	0.00875044	0.0431969					Camk1d	0.767	0.607812	0.08421	Camk1d	calcium/calmodulin-dependent protein kinase ID	CAMK1D	0.82756	0.641	-0.081428	CAMK1D	calcium/calmodulin dependent protein kinase ID
ENSRNOG00000016346	PRKCD	0.89521	1.85988	UP	5.07599	4.39225e-10	4.87423e-08			ENSRNOG00000016346		Prkcd	0.271	0.0677559	0.257425	Prkcd	protein kinase C, delta	PRKCD	0.43574	0.142	-0.313854	PRKCD	protein kinase C delta
ENSRNOG00000042070	TICAM2	0.894738	1.85927	UP	2.31874	0.00156166	0.0112146					Ticam2	0.201	0.022748	-0.455755	Ticam2	toll-like receptor adaptor molecule 2
ENSRNOG00000055300	NCAPD2	0.89446	1.85891	UP	3.76931	2.9577e-05	0.000491357					Ncapd2	0.813	0.672754	0.045355	Ncapd2	non-SMC condensin I complex, subunit D2	NCAPD2	0.43721	0.143	-0.310856	NCAPD2	non-SMC condensin I complex subunit D2
ENSRNOG00000027125	MBOAT1	0.894307	1.85872	UP	2.16154	0.000477406	0.00437364			ENSRNOG00000027125		Mboat1	0.221	0.0339575	-0.28696	Mboat1	membrane bound O-acyltransferase domain containing 1	MBOAT1	0.09214	0.00263	-0.845693	MBOAT1	membrane bound O-acyltransferase domain containing 1
ENSRNOG00000027520	PLS3	0.89252	1.85642	UP	7.25714	2.08569e-08	1.27174e-06		ENSRNOG00000027520			Pls3	0.155	0.0009788	0.881805	Pls3	plastin 3 (T-isoform)	PLS3	0.56259	0.262	-0.210002	PLS3	plastin 3
ENSRNOG00000054339		0.892255	1.85607	UP	3.99944	0.00527122	0.0290931
ENSRNOG00000009487	gpr160	0.891742	1.85542	UP	1.99546	0.000374029	0.00358645					Gpr160	0.917	0.843512	-0.020505	Gpr160	G protein-coupled receptor 160	GPR160	0.73421	0.488	-0.131006	GPR160	G protein-coupled receptor 160
ENSRNOG00000061128	PELO	0.891667	1.85532	UP	5.02554	2.90237e-08	1.68337e-06					Pelo	0.9	0.813025	-0.026145	Pelo	pelota homolog (Drosophila)
ENSRNOG00000000024	HEBP1	0.889125	1.85205	UP	3.72086	4.91609e-07	1.76746e-05			ENSRNOG00000000024		Hebp1	0.599	0.390206	-0.090755	Hebp1	heme binding protein 1	HEBP1	0.16741	0.0154	-0.790401	HEBP1	heme binding protein 1
ENSRNOG00000055648	HAUS7	0.887168	1.84954	UP	3.1068	9.54946e-05	0.00122655					Haus7	0.235	0.0425652	0.38136	Haus7	HAUS augmin-like complex, subunit 7
ENSRNOG00000016071	P3H3	0.886145	1.84823	UP	5.10364	8.71302e-07	2.78917e-05			ENSRNOG00000016071		P3h3	0.578	0.364757	0.152665	P3h3	prolyl 3-hydroxylase 3	P3H3	0.45739	0.16	0.311989	P3H3	prolyl 3-hydroxylase 3
ENSRNOG00000024595	CERS6	0.885616	1.84755	UP	2.37308	0.000422182	0.0039459			ENSRNOG00000024595		Cers6	0.189	0.0177974	0.500245	Cers6	ceramide synthase 6	CERS6	0.2757	0.0498	-0.68781	CERS6	ceramide synthase 6
ENSRNOG00000015975	LOC49794	0.885051	1.84683	UP	1.35879	0.00469696	0.0265757
ENSRNOG00000003310	TMEM63A	0.884697	1.84638	UP	3.82603	9.80172e-05	0.0012474					Tmem63a	0.399	0.176579	0.18802	Tmem63a	transmembrane protein 63a	TMEM63A	0.94297	0.867	0.049062	TMEM63A	transmembrane protein 63A
ENSRNOG00000004921	NUSAP1	0.883227	1.8445	UP	3.64381	0.000800514	0.00661965		ENSRNOG00000004921			Nusap1	0.753	0.588199	-0.090855	Nusap1	nucleolar and spindle associated protein 1	NUSAP1	0.78928	0.575	-0.179189	NUSAP1	nucleolar and spindle associated protein 1
ENSRNOG00000061216	TUBB5	0.882393	1.84343	UP	7.70778	8.0979e-06	0.000172376		ENSRNOG00000061216			Tubb5	0.156	0.0049264	0.505815	Tubb5	tubulin, beta 5 class I
ENSRNOG00000059947	sdc1	0.881603	1.84242	UP	3.132	0.000437865	0.00406509		ENSRNOG00000059947		ENSRNOG00000059947	Sdc1	0.843	0.718154	0.04287	Sdc1	syndecan 1	SDC1	0.40407	0.119	0.315412	SDC1	syndecan 1
ENSRNOG00000012956	TGM2	0.878733	1.83876	UP	9.18542	4.42372e-06	0.000104154		ENSRNOG00000012956	ENSRNOG00000012956		Tgm2	0.155	0.0016129	0.64654	Tgm2	transglutaminase 2, C polypeptide	TGM2	0.95155	0.886	-0.041405	TGM2	transglutaminase 2
ENSRNOG00000014230	MAP1A	0.875538	1.83469	UP	7.02613	0.00228301	0.0150574		ENSRNOG00000014230			Map1a	0.944	0.890042	0.02332	Map1a	microtubule-associated protein 1 A	MAP1A	0.49609	0.192	-0.400975	MAP1A	microtubule associated protein 1A
ENSRNOG00000016896	RPL3	0.875536	1.83469	UP	8.61865	1.13897e-05	0.00022758		ENSRNOG00000016896									RPL3	0.87652	0.73	0.064215	RPL3	ribosomal protein L3
ENSRNOG00000006094	CD44	0.875491	1.83463	UP	6.06109	4.39349e-06	0.000103841		ENSRNOG00000006094		ENSRNOG00000006094	Cd44	0.156	0.0047022	0.806435	Cd44	CD44 antigen	CD44	0.22351	0.0311	0.659241	CD44	CD44 molecule (Indian blood group)
ENSRNOG00000003251	B3GALT2	0.875046	1.83407	UP	5.11627	5.62487e-09	4.21764e-07			ENSRNOG00000003251		B3galt2	0.181	0.0133577	0.53023	B3galt2	UDP-Gal:betaGlcNAc beta 1,3-galactosyltransferase, polypeptide 2	B3GALT2	0.02973	5.27e-05	-2.74916	B3GALT2	beta-1,3-galactosyltransferase 2
ENSRNOG00000016058	KAZALD1	0.873911	1.83262	UP	3.56527	0.000300541	0.00299211		ENSRNOG00000016058			Kazald1	0.748	0.581832	0.05712	Kazald1	Kazal-type serine peptidase inhibitor domain 1	KAZALD1	0.43877	0.145	0.391912	KAZALD1	Kazal type serine peptidase inhibitor domain 1
ENSRNOG00000042189	RAB31	0.873517	1.83212	UP	6.61169	1.31261e-06	3.84002e-05					Rab31	0.155	0.0006176	0.976825	Rab31	RAB31, member RAS oncogene family	RAB31	0.85637	0.692	-0.101772	RAB31	RAB31, member RAS oncogene family
ENSRNOG00000009037	SULF1	0.873497	1.8321	UP	6.45083	3.21966e-05	0.000525435	sulfatase 1				Sulf1	0.16	0.0072303	0.848595	Sulf1	sulfatase 1	SULF1	0.11636	0.00571	1.10278	SULF1	sulfatase 1
ENSRNOG00000029330	CA5B	0.872422	1.83073	UP	3.93585	0.00074271	0.00622515			ENSRNOG00000029330								CA5B	0.61775	0.326	0.212108	CA5B	carbonic anhydrase 5B
ENSRNOG00000011416	VEGFC	0.872307	1.83059	UP	3.37753	0.000238817	0.00251286	vascular endothelial growth factor C	ENSRNOG00000011416			Vegfc	0.395	0.172489	0.286275	Vegfc	vascular endothelial growth factor C	VEGFC	0.40762	0.122	0.479682	VEGFC	vascular endothelial growth factor C
ENSRNOG00000022764	EVI2A	0.872134	1.83037	UP	3.32272	0.00123867	0.00934577											EVI2A	0.19421	0.0217	-0.663336	EVI2A	ecotropic viral integration site 2A
ENSRNOG00000033608	CD276	0.870719	1.82857	UP	4.52447	5.18228e-09	3.9211e-07					Cd276	0.227	0.037391	-0.272705	Cd276	CD276 antigen	CD276	0.45097	0.155	0.379927	CD276	CD276 molecule
ENSRNOG00000014170	DBN1	0.870198	1.82791	UP	4.01621	5.95447e-05	0.000843558		ENSRNOG00000014170			Dbn1	0.221	0.0341657	0.38574	Dbn1	drebrin 1	DBN1	0.42885	0.136	0.402923	DBN1	drebrin 1
ENSRNOG00000006359	GALK1	0.869712	1.8273	UP	2.18323	0.000247256	0.00257884			ENSRNOG00000006359		Galk1	0.341	0.123766	-0.17736	Galk1	galactokinase 1	GALK1	0.93822	0.859	0.0396055	GALK1	galactokinase 1
ENSRNOG00000014928	APBA1	0.869481	1.82701	UP	2.07522	0.000625132	0.00546244					Apba1	0.775	0.61942	-0.09176	Apba1	amyloid beta (A4) precursor protein binding, family A, member 1	APBA1	0.82361	0.635	0.126511	APBA1	amyloid beta precursor protein binding family A member 1
ENSRNOG00000021242	ADAM33	0.86903	1.82643	UP	2.67416	0.00411107	0.0238359					Adam33	0.295	0.086884	-0.228345	Adam33	a disintegrin and metallopeptidase domain 33	ADAM33	0.27989	0.0516	0.480092	ADAM33	ADAM metallopeptidase domain 33
ENSRNOG00000002643	UGDH	0.867452	1.82444	UP	4.60414	3.14527e-07	1.21476e-05			ENSRNOG00000002643		Ugdh	0.155	0.002155	0.668655	Ugdh	UDP-glucose dehydrogenase	UGDH	0.92489	0.825	0.08041	UGDH	UDP-glucose 6-dehydrogenase
ENSRNOG00000011951	PLK2	0.867032	1.82391	UP	6.00859	4.23816e-08	2.28312e-06	polo-like kinase 2	ENSRNOG00000011951			Plk2	0.155	0.0007437	0.73787	Plk2	polo-like kinase 2	PLK2	0.39329	0.112	0.597842	PLK2	polo like kinase 2
ENSRNOG00000004409	SASH3	0.86563	1.82213	UP	2.97754	0.000252807	0.00262542					Sash3	0.429	0.204984	-0.18085	Sash3	SAM and SH3 domain containing 3	SASH3	0.7492	0.511	-0.163499	SASH3	SAM and SH3 domain containing 3
ENSRNOG00000019430	coro1a	0.864145	1.82026	UP	4.91813	6.10706e-08	3.07124e-06		ENSRNOG00000019430			Coro1a	0.742	0.574377	0.059415	Coro1a	coronin, actin binding protein 1A	CORO1A	0.35063	0.0856	-0.457334	CORO1A	coronin 1A
ENSRNOG00000010331	CTSB	0.862042	1.81761	UP	9.41061	1.25675e-07	5.70024e-06			ENSRNOG00000010331		Ctsb	0.469	0.245281	0.13287	Ctsb	cathepsin B	CTSB	0.56233	0.262	-0.25996	CTSB	cathepsin B
ENSRNOG00000013783	EFHD2	0.86105	1.81636	UP	4.91946	3.67194e-07	1.38601e-05					Efhd2	0.172	0.0106766	0.44728	Efhd2	EF hand domain containing 2	EFHD2	0.49334	0.19	0.259511	EFHD2	EF-hand domain family member D2
ENSRNOG00000010296	SLC7A7	0.861041	1.81635	UP	2.84593	0.000462503	0.00426029					Slc7a7	0.402	0.179044	0.22322	Slc7a7	solute carrier family 7 (cationic amino acid transporter, y+ system), member 7	SLC7A7	0.11634	0.00569	-0.706342	SLC7A7	solute carrier family 7 member 7
ENSRNOG00000009157	FUT4	0.860717	1.81594	UP	2.92447	1.46853e-07	6.51869e-06			ENSRNOG00000009157		Fut4	0.887	0.792222	0.03619	Fut4	fucosyltransferase 4	FUT4	0.8389	0.661	0.0825375	FUT4	fucosyltransferase 4
ENSRNOG00000009550	SQLE	0.860231	1.81533	UP	3.1962	0.000114883	0.00142182			ENSRNOG00000009550		Sqle	0.234	0.0419723	0.3989	Sqle	squalene epoxidase	SQLE	0.74298	0.501	0.144486	SQLE	squalene epoxidase
ENSRNOG00000001828	STK38L	0.859983	1.81502	UP	5.4108	1.64256e-13	5.81747e-11					Stk38l	0.822	0.685327	0.05449	Stk38l	serine/threonine kinase 38 like	STK38L	0.28806	0.0553	-0.449989	STK38L	serine/threonine kinase 38 like
ENSRNOG00000012840	SPARC	0.859416	1.8143	UP	10.7984	0.000130284	0.00157039	secreted protein acidic and cysteine rich	ENSRNOG00000012840	ENSRNOG00000012840		Sparc	0.156	0.0044251	0.83872	Sparc	secreted acidic cysteine rich glycoprotein	SPARC	0.4513	0.155	0.412775	SPARC	secreted protein acidic and cysteine rich
ENSRNOG00000006778	MMP19	0.859267	1.81412	UP	3.36096	0.00016399	0.00188001		ENSRNOG00000006778			Mmp19	0.298	0.0892086	0.20577	Mmp19	matrix metallopeptidase 19	MMP19	0.2038	0.0246	0.54068	MMP19	matrix metallopeptidase 19
ENSRNOG00000015415	RHOQ	0.859194	1.81402	UP	6.03657	1.62647e-10	2.41734e-08		ENSRNOG00000015415			Rhoq	0.156	0.0049669	0.55138	Rhoq	ras homolog family member Q	RHOQ	0.24711	0.0389	-0.440921	RHOQ	ras homolog family member Q
ENSRNOG00000010843	NHLRC3	0.855432	1.8093	UP	3.72325	3.34383e-07	1.27957e-05											NHLRC3	0.34835	0.0844	-0.369681	NHLRC3	NHL repeat containing 3
ENSRNOG00000017428	MAP1B	0.854393	1.808	UP	6.4556	0.00168316	0.0118889		ENSRNOG00000017428			Map1b	0.159	0.0057409	0.835065	Map1b	microtubule-associated protein 1B	MAP1B	0.50466	0.201	0.282905	MAP1B	microtubule associated protein 1B
ENSRNOG00000005387	RBM3	0.853612	1.80702	UP	7.00015	1.08995e-06	3.28683e-05					Rbm3	0.155	0.0023007	0.70719	Rbm3	RNA binding motif protein 3	RBM3	0.51436	0.21	-0.368233	RBM3	RNA binding motif (RNP1, RRM) protein 3
ENSRNOG00000013987	SBNO2	0.852979	1.80623	UP	4.06586	2.58804e-07	1.02572e-05					Sbno2	0.216	0.0306072	0.33731	Sbno2	strawberry notch homolog 2 (Drosophila)	SBNO2	0.18695	0.0201	1.02885	SBNO2	strawberry notch homolog 2
ENSRNOG00000021261	RASSF2	0.852537	1.80567	UP	3.42212	7.42317e-05	0.00101201					Rassf2	0.804	0.660927	-0.05004	Rassf2	Ras association (RalGDS/AF-6) domain family member 2	RASSF2	0.58847	0.291	-0.326986	RASSF2	Ras association domain family member 2
ENSRNOG00000049063		0.850323	1.8029	UP	1.91325	0.00423778	0.0244344
ENSRNOG00000017869	IRF8	0.849325	1.80166	UP	4.52115	3.28021e-06	8.22886e-05					Irf8	0.708	0.529143	0.086655	Irf8	interferon regulatory factor 8	IRF8	0.58716	0.289	0.273695	IRF8	interferon regulatory factor 8
ENSRNOG00000017496	CNP	0.848745	1.80093	UP	5.2598	3.01873e-08	1.72679e-06		ENSRNOG00000017496	ENSRNOG00000017496		Cnp	0.48	0.256799	-0.18023	Cnp	2',3'-cyclic nucleotide 3' phosphodiesterase	CNP	0.50865	0.204	0.238015	CNP	2',3'-cyclic nucleotide 3' phosphodiesterase
ENSRNOG00000017469	ANXA1	0.848189	1.80024	UP	7.76491	0.000449614	0.00415332	annexin A1	ENSRNOG00000017469	ENSRNOG00000017469	ENSRNOG00000017469	Anxa1	0.164	0.0084218	0.825225	Anxa1	annexin A1	ANXA1	0.16221	0.0143	-0.76081	ANXA1	annexin A1
ENSRNOG00000034190		0.848168	1.80021	UP	3.20565	0.00654136	0.0345565
ENSRNOG00000016576	CARMIL1	0.847463	1.79933	UP	4.12077	1.76551e-05	0.000321892		ENSRNOG00000016576									CARMIL1	0.73036	0.481	-0.144377	CARMIL1	capping protein regulator and myosin 1 linker 1
ENSRNOG00000018052	cnksr3	0.8467	1.79838	UP	3.57621	1.92111e-07	8.11643e-06					Cnksr3	0.847	0.725873	0.04546	Cnksr3	Cnksr family member 3
ENSRNOG00000019387	IFI30	0.84583	1.7973	UP	5.33795	1.81329e-08	1.13902e-06			ENSRNOG00000019387		Ifi30	0.293	0.0854685	0.21833	Ifi30	interferon gamma inducible protein 30	IFI30	0.15071	0.0116	-0.667285	IFI30	IFI30, lysosomal thiol reductase
ENSRNOG00000034134	CPM	0.843572	1.79449	UP	2.31176	0.00931772	0.0453517					Cpm	0.172	0.0106035	0.39054	Cpm	carboxypeptidase M	CPM	0.26317	0.0452	-0.893243	CPM	carboxypeptidase M
ENSRNOG00000001979	RCAN1	0.843519	1.79442	UP	8.47434	0.000209258	0.00227667			ENSRNOG00000001979		Rcan1	0.155	0.0009909	1.19024	Rcan1	regulator of calcineurin 1	RCAN1	0.3387	0.0794	0.444974	RCAN1	regulator of calcineurin 1
ENSRNOG00000002506	CDKL2	0.842862	1.7936	UP	2.99417	0.000471263	0.00432688					Cdkl2	0.204	0.0246093	0.521735	Cdkl2	cyclin-dependent kinase-like 2 (CDC2-related kinase)	CDKL2	0.3798	0.103	0.501861	CDKL2	cyclin dependent kinase like 2
ENSRNOG00000005749	FOXRED2	0.841551	1.79198	UP	3.86324	0.000682111	0.00584376			ENSRNOG00000005749		Foxred2	0.22	0.0332207	-0.38793	Foxred2	FAD-dependent oxidoreductase domain containing 2	FOXRED2	0.90123	0.78	0.065574	FOXRED2	FAD dependent oxidoreductase domain containing 2
ENSRNOG00000018659	CSF1	0.841417	1.79181	UP	4.3416	9.6452e-05	0.00123503				ENSRNOG00000018659	Csf1	0.695	0.510768	0.09279	Csf1	colony stimulating factor 1 (macrophage)	CSF1	0.42647	0.134	0.343236	CSF1	colony stimulating factor 1
ENSRNOG00000017684	FBXL22	0.839819	1.78982	UP	4.55489	0.000247871	0.0025804					Fbxl22	0.946	0.893705	-0.015415	Fbxl22	F-box and leucine-rich repeat protein 22	FBXL22	0.95657	0.898	0.032138	FBXL22	F-box and leucine rich repeat protein 22
ENSRNOG00000022325	SMC2	0.839522	1.78946	UP	4.63665	3.00898e-05	0.000498144					Smc2	0.188	0.0173315	0.4479	Smc2	structural maintenance of chromosomes 2	SMC2	0.09818	0.00341	-1.24319	SMC2	structural maintenance of chromosomes 2
ENSRNOG00000020531	FEN1	0.83718	1.78655	UP	2.1875	0.00138401	0.010221			ENSRNOG00000020531		Fen1	0.429	0.20557	0.18393	Fen1	flap structure specific endonuclease 1	FEN1	0.86095	0.7	-0.067169	FEN1	flap structure-specific endonuclease 1
ENSRNOG00000017803	APBB1IP	0.836967	1.78629	UP	2.82614	0.00870742	0.0430739					Apbb1ip	0.364	0.144977	0.210345	Apbb1ip	amyloid beta (A4) precursor protein-binding, family B, member 1 interacting protein	APBB1IP	0.56259	0.262	-0.231986	APBB1IP	amyloid beta precursor protein binding family B member 1 interacting protein
ENSRNOG00000021644	SLC15A3	0.835599	1.7846	UP	2.50808	3.2572e-05	0.000529592					Slc15a3	0.179	0.0126806	0.44333	Slc15a3	solute carrier family 15, member 3	SLC15A3	0.71204	0.453	-0.14748	SLC15A3	solute carrier family 15 member 3
ENSRNOG00000020693	TMEM138	0.834388	1.7831	UP	1.71536	0.00747063	0.0383342					Tmem138	0.678	0.489691	-0.095955	Tmem138	transmembrane protein 138	TMEM138	0.21874	0.0297	-0.483417	TMEM138	transmembrane protein 138
ENSRNOG00000011373	REEP4	0.83434	1.78304	UP	2.32454	0.00114863	0.00882334		ENSRNOG00000011373			Reep4	0.848	0.726422	-0.04441	Reep4	receptor accessory protein 4	REEP4	0.93975	0.862	0.0322765	REEP4	receptor accessory protein 4
ENSRNOG00000018567	SLC20A1	0.834203	1.78287	UP	5.79781	1.55169e-06	4.43804e-05					Slc20a1	0.156	0.0049104	0.84414	Slc20a1	solute carrier family 20, member 1	SLC20A1	0.23155	0.0338	0.715472	SLC20A1	solute carrier family 20 member 1
ENSRNOG00000027017	RNASEL	0.831911	1.78004	UP	3.43928	9.44781e-05	0.00121537					Rnasel	0.201	0.0229145	0.356675	Rnasel	ribonuclease L (2', 5'-oligoisoadenylate synthetase-dependent)	RNASEL	0.74921	0.511	-0.169201	RNASEL	ribonuclease L
ENSRNOG00000027839	PTK2B	0.825573	1.77224	UP	4.06973	0.00540197	0.0296868	protein tyrosine kinase 2 beta	ENSRNOG00000027839		ENSRNOG00000027839	Ptk2b	0.203	0.0241777	0.36008	Ptk2b	PTK2 protein tyrosine kinase 2 beta	PTK2B	0.82084	0.629	-0.087735	PTK2B	protein tyrosine kinase 2 beta
ENSRNOG00000018359	SMAD7	0.824562	1.771	UP	4.363	1.8373e-07	7.90276e-06					Smad7	0.229	0.0387831	0.58071	Smad7	SMAD family member 7	SMAD7	0.08741	0.0022	1.16745	SMAD7	SMAD family member 7
ENSRNOG00000001250	LFNG	0.824525	1.77095	UP	3.04049	0.00152167	0.0110033					Lfng	0.758	0.595406	0.07236	Lfng	LFNG O-fucosylpeptide 3-beta-N-acetylglucosaminyltransferase	LFNG	0.84869	0.678	0.078034	LFNG	LFNG O-fucosylpeptide 3-beta-N-acetylglucosaminyltransferase
ENSRNOG00000027808	LILRA5	0.824312	1.77069	UP	2.96023	0.00647433	0.0342785					Lilra5	0.927	0.860342	0.02176	Lilra5	leukocyte immunoglobulin-like receptor, subfamily A (with TM domain), member 5	LILRA5	0.84457	0.671	0.0864995	LILRA5	leukocyte immunoglobulin like receptor A5
ENSRNOG00000007722	fam57a	0.824096	1.77043	UP	2.11295	0.00182305	0.0126024					Fam57a	0.209	0.0272723	-0.42726	Fam57a	family with sequence similarity 57, member A	FAM57A	0.39735	0.115	0.432554	FAM57A	family with sequence similarity 57 member A
ENSRNOG00000005930	NNMT	0.823492	1.76968	UP	2.48103	2.89114e-05	0.000481933		ENSRNOG00000005930	ENSRNOG00000005930		Nnmt	0.347	0.129533	0.224935	Nnmt	nicotinamide N-methyltransferase	NNMT	0.88077	0.74	-0.124968	NNMT	nicotinamide N-methyltransferase
ENSRNOG00000042499	TMSB10	0.821452	1.76718	UP	7.30694	2.42573e-07	9.75329e-06		ENSRNOG00000042499			Tmsb10	0.875	0.770626	-0.031455	Tmsb10	thymosin, beta 10	TMSB10	0.30821	0.0644	-0.476535	TMSB10	thymosin beta 10
ENSRNOG00000004936	SDC2	0.820915	1.76653	UP	6.20778	6.97204e-12	1.6346e-09		ENSRNOG00000004936			Sdc2	0.337	0.120542	0.24555	Sdc2	syndecan 2	SDC2	0.65417	0.372	0.180185	SDC2	syndecan 2
ENSRNOG00000046996	PEA15	0.820069	1.76549	UP	6.97302	1.47204e-08	9.60927e-07											PEA15	0.8285	0.643	-0.102535	PEA15	phosphoprotein enriched in astrocytes 15
ENSRNOG00000016244	MICAL2	0.819765	1.76512	UP	7.22492	6.63658e-07	2.26516e-05		ENSRNOG00000016244	ENSRNOG00000016244		Mical2	0.183	0.014335	0.67452	Mical2	microtubule associated monooxygenase, calponin and LIM domain containing 2	MICAL2	0.25036	0.0403	0.607795	MICAL2	microtubule associated monooxygenase, calponin and LIM domain containing 2
ENSRNOG00000050190	ENG	0.819684	1.76502	UP	7.83985	0.000114485	0.00141794	endoglin	ENSRNOG00000050190			Eng	0.306	0.0955771	0.267035	Eng	endoglin	ENG	0.14921	0.0113	0.91387	ENG	endoglin
ENSRNOG00000010922	PPP2R1B	0.818912	1.76407	UP	3.59498	3.40144e-05	0.000547586					Ppp2r1b	0.29	0.0829442	0.249435	Ppp2r1b	protein phosphatase 2, regulatory subunit A, beta	PPP2R1B	0.32744	0.0735	0.5782	PPP2R1B	protein phosphatase 2 scaffold subunit Abeta
ENSRNOG00000025705	ARMCX2	0.815137	1.75946	UP	3.747	8.55573e-05	0.00112495					Armcx2	0.286	0.0798045	0.241055	Armcx2	armadillo repeat containing, X-linked 2	ARMCX2	0.52467	0.221	0.284942	ARMCX2	armadillo repeat containing, X-linked 2
ENSRNOG00000005248	SLC1A4	0.813521	1.7575	UP	3.32826	5.03008e-06	0.000116779					Slc1a4	0.437	0.212893	0.17082	Slc1a4	solute carrier family 1 (glutamate/neutral amino acid transporter), member 4	SLC1A4	0.61467	0.322	0.386111	SLC1A4	solute carrier family 1 member 4
ENSRNOG00000025052	STARD5	0.813378	1.75732	UP	2.8125	3.98446e-05	0.000621274			ENSRNOG00000025052								STARD5	0.58345	0.285	0.324485	STARD5	StAR related lipid transfer domain containing 5
ENSRNOG00000015845	FAM129B	0.813038	1.75691	UP	5.6156	5.49887e-09	4.14182e-07					Fam129b	0.234	0.0416842	0.431055	Fam129b	family with sequence similarity 129, member B	FAM129B	0.52493	0.222	0.23896	FAM129B	family with sequence similarity 129 member B
ENSRNOG00000058545	ARHGAP4	0.812459	1.7562	UP	2.99097	0.000169209	0.00191776		ENSRNOG00000058545			Arhgap4	0.499	0.275684	-0.16512	Arhgap4	Rho GTPase activating protein 4	ARHGAP4	0.95542	0.895	-0.0258025	ARHGAP4	Rho GTPase activating protein 4
ENSRNOG00000013889	TMED3	0.810248	1.75351	UP	5.12052	2.50815e-05	0.000428652					Tmed3	0.756	0.59264	0.07235	Tmed3	transmembrane emp24 domain containing 3	TMED3	0.74319	0.502	-0.130639	TMED3	transmembrane p24 trafficking protein 3
ENSRNOG00000003338	PMP22	0.810165	1.75341	UP	6.64168	0.000113753	0.00141097					Pmp22	0.17	0.009798	0.65361	Pmp22	peripheral myelin protein 22	PMP22	0.26815	0.0473	-0.45029	PMP22	peripheral myelin protein 22
ENSRNOG00000058866	MYO5A	0.807377	1.75003	UP	5.22032	2.28321e-06	6.12019e-05		ENSRNOG00000058866			Myo5a	0.186	0.0165958	0.43832	Myo5a	myosin VA	MYO5A	0.25247	0.0413	-0.431378	MYO5A	myosin VA
ENSRNOG00000007202	SEMA3D	0.805292	1.7475	UP	4.1806	2.68611e-06	6.93225e-05					Sema3d	0.266	0.063641	0.76207	Sema3d	sema domain, immunoglobulin domain (Ig), short basic domain, secreted, (semaphorin) 3D	SEMA3D	0.78472	0.568	0.118436	SEMA3D	semaphorin 3D
ENSRNOG00000043304	APCDD1	0.804858	1.74697	UP	3.43057	0.00609649	0.0327362					Apcdd1	0.397	0.175186	-0.202885	Apcdd1	adenomatosis polyposis coli down-regulated 1	APCDD1	0.20951	0.0262	-0.596248	APCDD1	APC down-regulated 1
ENSRNOG00000016408	KIRREL	0.803799	1.74569	UP	4.8454	0.000196317	0.00216848					Kirrel	0.284	0.0783137	0.26339	Kirrel	kin of IRRE like (Drosophila)	KIRREL	0.08691	0.00216	0.953499	KIRREL	kin of IRRE like (Drosophila)
ENSRNOG00000000801	Msl3l2	0.803767	1.74565	UP	1.64494	0.00318447	0.0195028					Msl3l2	0.301	0.0920056	0.2562	Msl3l2	male-specific lethal 3-like 2 (Drosophila)
ENSRNOG00000038001	SLC25A1	0.802269	1.74384	UP	2.64784	0.000466091	0.00428649			ENSRNOG00000038001		Slc25a1	0.213	0.0290796	0.29256	Slc25a1	solute carrier family 25 (mitochondrial carrier, citrate transporter), member 1	SLC25A1	0.28327	0.0535	0.502115	SLC25A1	solute carrier family 25 member 1
ENSRNOG00000009878	CRTAP	0.802006	1.74352	UP	3.29843	0.00123326	0.00933551					Crtap	0.906	0.823712	-0.033545	Crtap	cartilage associated protein	CRTAP	0.58999	0.293	-0.224676	CRTAP	cartilage associated protein
ENSRNOG00000002180	TBC1D1	0.801653	1.7431	UP	5.30682	2.54626e-07	1.01887e-05					Tbc1d1	0.193	0.0188267	0.57694	Tbc1d1	TBC1 domain family, member 1	TBC1D1	0.31657	0.0681	-0.415274	TBC1D1	TBC1 domain family member 1
ENSRNOG00000037839	p2ry10	0.799914	1.741	UP	2.47975	0.00102027	0.00801861					P2ry10	0.406	0.183235	-0.206095	P2ry10	purinergic receptor P2Y, G-protein coupled 10	P2RY10	0.33595	0.0778	0.423412	P2RY10	purinergic receptor P2Y10
ENSRNOG00000002511	FLT4	0.799912	1.741	UP	4.12129	3.92117e-05	0.000614613	fms-related tyrosine kinase 4	ENSRNOG00000002511			Flt4	0.193	0.0191887	0.45236	Flt4	FMS-like tyrosine kinase 4	FLT4	0.35888	0.0905	0.364221	FLT4	fms related tyrosine kinase 4
ENSRNOG00000024886	EXT1	0.798853	1.73972	UP	6.10175	2.98714e-08	1.71462e-06			ENSRNOG00000024886		Ext1	0.992	0.982309	-0.00324	Ext1	exostoses (multiple) 1	EXT1	0.14104	0.00988	0.856376	EXT1	exostosin glycosyltransferase 1
ENSRNOG00000012513	PDK3	0.798121	1.73884	UP	2.97476	2.4991e-05	0.000428425			ENSRNOG00000012513		Pdk3	0.277	0.0721273	0.44578	Pdk3	pyruvate dehydrogenase kinase, isoenzyme 3	PDK3	0.5198	0.217	-0.347622	PDK3	pyruvate dehydrogenase kinase 3
ENSRNOG00000024277	CARD11	0.797631	1.73824	UP	2.39171	0.00998244	0.0478731					Card11	0.931	0.868182	-0.01654	Card11	caspase recruitment domain family, member 11	CARD11	0.96414	0.914	0.0237885	CARD11	caspase recruitment domain family member 11
ENSRNOG00000015582	ME2	0.797256	1.73779	UP	4.6889	8.75407e-07	2.79693e-05			ENSRNOG00000015582		Me2	0.156	0.0047804	0.485185	Me2	malic enzyme 2, NAD(+)-dependent, mitochondrial	ME2	0.27777	0.0507	-0.801378	ME2	malic enzyme 2
ENSRNOG00000005935	A3GALT2	0.796217	1.73654	UP	3.98384	3.21534e-07	1.23561e-05					A3galt2	0.249	0.0526153	-0.27554	A3galt2	alpha 1,3-galactosyltransferase 2 (isoglobotriaosylceramide synthase)	A3GALT2	0.7503	0.513	-0.160393	A3GALT2	alpha 1,3-galactosyltransferase 2
ENSRNOG00000013014	CYBA	0.796204	1.73653	UP	4.33884	6.95743e-06	0.000152587		ENSRNOG00000013014	ENSRNOG00000013014	ENSRNOG00000013014	Cyba	0.433	0.209034	-0.177925	Cyba	cytochrome b-245, alpha polypeptide	CYBA	0.26308	0.0451	-0.449341	CYBA	cytochrome b-245 alpha chain
ENSRNOG00000003172	SERPINF1	0.794907	1.73496	UP	6.98015	0.000870738	0.00707039	serpin family F member 1	ENSRNOG00000003172			Serpinf1	0.171	0.0102546	1.11866	Serpinf1	serine (or cysteine) peptidase inhibitor, clade F, member 1
ENSRNOG00000020590	ADAM15	0.794803	1.73484	UP	5.66955	1.12451e-06	3.36833e-05	ADAM metallopeptidase domain 15				Adam15	0.273	0.0692411	0.2401	Adam15	a disintegrin and metallopeptidase domain 15 (metargidin)	ADAM15	0.47921	0.178	0.319503	ADAM15	ADAM metallopeptidase domain 15
ENSRNOG00000018461	PDGFRB	0.794096	1.73399	UP	6.75128	6.37741e-05	0.000888354	platelet derived growth factor receptor beta	ENSRNOG00000018461			Pdgfrb	0.175	0.0114977	0.47334	Pdgfrb	platelet derived growth factor receptor, beta polypeptide
ENSRNOG00000019907	NFKBIE	0.790034	1.72911	UP	2.36186	0.00513541	0.0285137					Nfkbie	0.286	0.0791551	0.221255	Nfkbie	nuclear factor of kappa light polypeptide gene enhancer in B cells inhibitor, epsilon	NFKBIE	0.46739	0.168	0.290695	NFKBIE	NFKB inhibitor epsilon
ENSRNOG00000019299	EDEM2	0.789808	1.72884	UP	3.28718	0.000219684	0.00236079					Edem2	0.631	0.427896	-0.08278	Edem2	ER degradation enhancer, mannosidase alpha-like 2	EDEM2	0.46839	0.169	-0.312308	EDEM2	ER degradation enhancing alpha-mannosidase like protein 2
ENSRNOG00000013220	ARHGAP45	0.789106	1.728	UP	4.24352	1.97405e-07	8.25628e-06											ARHGAP45	0.56694	0.267	0.24011	ARHGAP45	Rho GTPase activating protein 45
ENSRNOG00000003346	FANCB	0.788849	1.7277	UP	1.62968	0.0046052	0.0261543					Fancb	0.221	0.034434	-0.291185	Fancb	Fanconi anemia, complementation group B	FANCB	0.67254	0.398	-0.271247	FANCB	Fanconi anemia complementation group B
ENSRNOG00000029662	WDFY4	0.787569	1.72616	UP	4.35958	0.000155848	0.00180258					Wdfy4	0.284	0.0783639	-0.214805	Wdfy4	WD repeat and FYVE domain containing 4	WDFY4	0.28865	0.0556	-0.407746	WDFY4	WDFY family member 4
ENSRNOG00000022657	TMEM97	0.787125	1.72563	UP	3.15398	0.000378377	0.00361358					Tmem97	0.201	0.0230915	0.32843	Tmem97	transmembrane protein 97	TMEM97	0.59648	0.3	-0.235251	TMEM97	transmembrane protein 97
ENSRNOG00000016224	TLDC1	0.786958	1.72543	UP	1.52211	0.00301348	0.0186824					Tldc1	0.668	0.475774	-0.107715	Tldc1	TBC/LysM associated domain containing 1	TLDC1	0.82396	0.635	0.090135	TLDC1	TBC/LysM-associated domain containing 1
ENSRNOG00000010833	mthfd2	0.785956	1.72423	UP	3.86282	0.00658941	0.0347554			ENSRNOG00000010833		Mthfd2	0.235	0.0429643	0.559325	Mthfd2	methylenetetrahydrofolate dehydrogenase (NAD+ dependent), methenyltetrahydrofolate cyclohydrolase	MTHFD2	0.45203	0.156	-0.713547	MTHFD2	methylenetetrahydrofolate dehydrogenase (NADP+ dependent) 2, methenyltetrahydrofolate cyclohydrolase
ENSRNOG00000010891	LRRCC1	0.784969	1.72305	UP	3.68926	0.00019235	0.0021326					Lrrcc1	0.155	0.0017509	1.13222	Lrrcc1	leucine rich repeat and coiled-coil domain containing 1	LRRCC1	0.12256	0.00649	-0.835838	LRRCC1	leucine rich repeat and coiled-coil centrosomal protein 1
ENSRNOG00000012061	PRKCB	0.784282	1.72224	UP	3.12081	1.18611e-05	0.000234871	protein kinase C, beta	ENSRNOG00000012061		ENSRNOG00000012061	Prkcb	0.996	0.990315	0.00138	Prkcb	protein kinase C, beta	PRKCB	0.50682	0.202	-0.249917	PRKCB	protein kinase C beta
ENSRNOG00000029996		0.782131	1.71967	UP	5.42213	0.000289834	0.00290987
ENSRNOG00000002848	MAOA	0.781281	1.71866	UP	9.14536	0.000363769	0.00350017			ENSRNOG00000002848		Maoa	0.301	0.0919604	0.298315	Maoa	monoamine oxidase A	MAOA	0.19525	0.022	-1.27885	MAOA	monoamine oxidase A
ENSRNOG00000016469	fxyd2	0.780154	1.71731	UP	3.95911	0.00333174	0.0202409					Fxyd2	0.263	0.0614598	-0.249785	Fxyd2	FXYD domain-containing ion transport regulator 2
ENSRNOG00000023861	SNAP91	0.779926	1.71704	UP	2.55042	0.00939724	0.0456719					Snap91	0.261	0.0604271	0.234015	Snap91	synaptosomal-associated protein 91	SNAP91	0.0672	0.000867	-1.13383	SNAP91	synaptosome associated protein 91
ENSRNOG00000031598		0.779449	1.71647	UP	2.04679	0.00191899	0.0131454
ENSRNOG00000018126	ABCA1	0.779223	1.71621	UP	6.5374	0.000126093	0.00153147					Abca1	0.66	0.465946	0.100915	Abca1	ATP-binding cassette, sub-family A (ABC1), member 1	ABCA1	0.75413	0.518	0.209695	ABCA1	ATP binding cassette subfamily A member 1
ENSRNOG00000004772	CYTIP	0.777538	1.7142	UP	3.58721	5.42635e-05	0.000792343					Cytip	0.927	0.860932	0.01851	Cytip	cytohesin 1 interacting protein	CYTIP	0.79992	0.593	-0.133847	CYTIP	cytohesin 1 interacting protein
ENSRNOG00000005342	RASSF5	0.776551	1.71303	UP	3.16649	4.5559e-05	0.000691949		ENSRNOG00000005342			Rassf5	0.447	0.222475	-0.142925	Rassf5	Ras association (RalGDS/AF-6) domain family member 5	RASSF5	0.61383	0.321	0.399054	RASSF5	Ras association domain family member 5
ENSRNOG00000010635	IGFBP4	0.776482	1.71295	UP	5.67251	0.00488258	0.0273839				ENSRNOG00000010635	Igfbp4	0.968	0.933236	0.01124	Igfbp4	insulin-like growth factor binding protein 4	IGFBP4	0.65481	0.373	0.318995	IGFBP4	insulin like growth factor binding protein 4
ENSRNOG00000006079	PSD4	0.775925	1.71229	UP	3.25735	0.000243168	0.00254738					Psd4	0.556	0.338183	-0.14235	Psd4	pleckstrin and Sec7 domain containing 4	PSD4	0.69412	0.428	-0.17168	PSD4	pleckstrin and Sec7 domain containing 4
ENSRNOG00000011488	SERGEF	0.774518	1.71062	UP	3.82945	3.48073e-06	8.57104e-05					Sergef	0.414	0.190904	0.148225	Sergef	secretion regulating guanine nucleotide exchange factor	SERGEF	0.32234	0.0712	-0.404921	SERGEF	secretion regulating guanine nucleotide exchange factor
ENSRNOG00000001249	COL6A1	0.771401	1.70693	UP	8.00656	0.000318242	0.00312951		ENSRNOG00000001249			Col6a1	0.17	0.01005	0.641075	Col6a1	collagen, type VI, alpha 1	COL6A1	0.48539	0.183	0.321976	COL6A1	collagen type VI alpha 1 chain
ENSRNOG00000053468	TUBA1B	0.77139	1.70691	UP	7.22417	0.000548439	0.00489507		ENSRNOG00000053468									TUBA1B	0.86475	0.706	0.075537	TUBA1B	tubulin alpha 1b
ENSRNOG00000011032	LHFPL2	0.770852	1.70628	UP	4.00701	0.00399051	0.0233237					Lhfpl2	0.17	0.0100719	0.784915	Lhfpl2	lipoma HMGIC fusion partner-like 2	LHFPL2	0.4513	0.155	0.4039	LHFPL2	lipoma HMGIC fusion partner-like 2
ENSRNOG00000051690	CLEC9A	0.770844	1.70627	UP	3.49472	0.00834873	0.0417587					Clec9a	0.562	0.345627	-0.102955	Clec9a	C-type lectin domain family 9, member a	CLEC9A	0.5183	0.215	0.277205	CLEC9A	C-type lectin domain family 9 member A
ENSRNOG00000060728	TUBA1A	0.770795	1.70621	UP	5.79233	0.00054724	0.00488962		ENSRNOG00000060728			Tuba1a	0.396	0.173461	0.15962	Tuba1a	tubulin, alpha 1A	TUBA1A	0.74589	0.506	0.145817	TUBA1A	tubulin alpha 1a
ENSRNOG00000014797	TMBIM1	0.76852	1.70352	UP	4.42431	0.000184461	0.0020691					Tmbim1	0.334	0.117753	0.30065	Tmbim1	transmembrane BAX inhibitor motif containing 1	TMBIM1	0.4084	0.122	0.308525	TMBIM1	transmembrane BAX inhibitor motif containing 1
ENSRNOG00000013968	COMTD1	0.76852	1.70352	UP	2.8209	0.00688409	0.0359704			ENSRNOG00000013968		Comtd1	0.889	0.794968	0.032415	Comtd1	catechol-O-methyltransferase domain containing 1	COMTD1	0.71094	0.451	0.157099	COMTD1	catechol-O-methyltransferase domain containing 1
ENSRNOG00000010630	PRCP	0.767783	1.70265	UP	4.8104	0.000233251	0.00247463	prolylcarboxypeptidase				Prcp	0.17	0.0100592	0.40221	Prcp	prolylcarboxypeptidase (angiotensinase C)	PRCP	0.27085	0.0482	-0.518169	PRCP	prolylcarboxypeptidase
ENSRNOG00000033280	PAM	0.767115	1.70186	UP	10.485	4.39768e-07	1.60534e-05			ENSRNOG00000033280		Pam	0.155	0.0008849	0.830885	Pam	peptidylglycine alpha-amidating monooxygenase	PAM	0.95593	0.896	-0.024755	PAM	peptidylglycine alpha-amidating monooxygenase
ENSRNOG00000001158	ABCG1	0.766976	1.7017	UP	4.14378	0.000297849	0.00297064			ENSRNOG00000001158		Abcg1	0.466	0.241546	0.134115	Abcg1	ATP-binding cassette, sub-family G (WHITE), member 1	ABCG1	0.25475	0.0421	0.680481	ABCG1	ATP binding cassette subfamily G member 1
ENSRNOG00000010747	DAP	0.765617	1.7001	UP	6.34374	6.65496e-06	0.000147116					Dap	0.207	0.0266193	0.580975	Dap	death-associated protein	DAP	0.47076	0.17	-0.297689	DAP	death associated protein
ENSRNOG00000006460	AMDHD2	0.764672	1.69898	UP	2.83229	0.00240714	0.0156399					Amdhd2	0.546	0.326803	-0.12064	Amdhd2	amidohydrolase domain containing 2	AMDHD2	0.42969	0.137	0.332338	AMDHD2	amidohydrolase domain containing 2
ENSRNOG00000047218	CLIC5	0.764525	1.69881	UP	7.05844	0.00517701	0.0287062		ENSRNOG00000047218			Clic5	0.155	0.0024518	0.79329	Clic5	chloride intracellular channel 5	CLIC5	0.62225	0.332	0.181878	CLIC5	chloride intracellular channel 5
ENSRNOG00000031312	TNFRSF1A	0.764327	1.69858	UP	5.2682	2.00092e-07	8.30053e-06	TNF receptor superfamily member 1A		ENSRNOG00000031312	ENSRNOG00000031312	Tnfrsf1a	0.156	0.0037518	0.56186	Tnfrsf1a	tumor necrosis factor receptor superfamily, member 1a	TNFRSF1A	0.43634	0.142	0.402007	TNFRSF1A	TNF receptor superfamily member 1A
ENSRNOG00000018803	MKL1	0.764048	1.69825	UP	2.90998	0.00183397	0.0126673					Mkl1	0.753	0.588603	0.091145	Mkl1	MKL (megakaryoblastic leukemia)/myocardin-like 1
ENSRNOG00000010832	PDGFRL	0.763708	1.69785	UP	4.15011	0.00744127	0.0382425					Pdgfrl	0.159	0.0057144	1.54227	Pdgfrl	platelet-derived growth factor receptor-like	PDGFRL	0.10284	0.00406	-0.867745	PDGFRL	platelet derived growth factor receptor like
ENSRNOG00000019728	ITGAM	0.763051	1.69708	UP	4.27992	0.000519594	0.00469071		ENSRNOG00000019728			Itgam	0.398	0.175454	0.15881	Itgam	integrin alpha M	ITGAM	0.3764	0.1	-0.406083	ITGAM	integrin subunit alpha M
ENSRNOG00000056714	SLA	0.762445	1.69636	UP	4.03051	0.00170923	0.0120033					Sla	0.648	0.450227	-0.07729	Sla	src-like adaptor	SLA	0.55118	0.25	-0.282309	SLA	Src-like-adaptor
ENSRNOG00000018040	GINS4	0.760715	1.69433	UP	2.26852	0.00746137	0.0383099					Gins4	0.433	0.209124	-0.14318	Gins4	GINS complex subunit 4 (Sld5 homolog)	GINS4	0.97192	0.929	0.0178015	GINS4	GINS complex subunit 4
ENSRNOG00000012208	ITGB7	0.758691	1.69195	UP	2.01262	0.00453522	0.0258273		ENSRNOG00000012208			Itgb7	0.553	0.335187	-0.121445	Itgb7	integrin beta 7	ITGB7	0.86563	0.708	-0.0693785	ITGB7	integrin subunit beta 7
ENSRNOG00000002097	RASL11B	0.758549	1.69179	UP	4.00206	7.87801e-07	2.58144e-05					Rasl11b	0.305	0.0948602	0.41121	Rasl11b	RAS-like, family 11, member B
ENSRNOG00000027739	CNDP1	0.758371	1.69158	UP	3.26324	0.00502253	0.0279896			ENSRNOG00000027739		Cndp1	0.405	0.181959	-0.215765	Cndp1	carnosine dipeptidase 1 (metallopeptidase M20 family)	CNDP1	0.93621	0.854	-0.033548	CNDP1	carnosine dipeptidase 1
ENSRNOG00000046202	METRNL	0.758078	1.69124	UP	2.18189	0.000658435	0.00568776					Metrnl	0.69	0.504263	-0.06907	Metrnl	meteorin, glial cell differentiation regulator-like	METRNL	0.20629	0.0253	0.558434	METRNL	meteorin like, glial cell differentiation regulator
ENSRNOG00000014997	IGF2R	0.755969	1.68877	UP	8.12543	3.91811e-05	0.000614613		ENSRNOG00000014997			Igf2r	0.319	0.105767	0.18999	Igf2r	insulin-like growth factor 2 receptor	IGF2R	0.81864	0.626	0.104626	IGF2R	insulin like growth factor 2 receptor
ENSRNOG00000023013	42797	0.755847	1.68862	UP	3.10985	5.96447e-05	0.000844256
ENSRNOG00000013764	FAM118A	0.755494	1.68821	UP	2.85662	5.17454e-05	0.000763612					Fam118a	0.253	0.0546646	0.241805	Fam118a	family with sequence similarity 118, member A	FAM118A	0.74068	0.498	0.150635	FAM118A	family with sequence similarity 118 member A
ENSRNOG00000010951	CMTM6	0.755404	1.6881	UP	6.0415	8.23024e-09	5.80511e-07					Cmtm6	0.464	0.24057	0.16667	Cmtm6	CKLF-like MARVEL transmembrane domain containing 6	CMTM6	0.67136	0.396	-0.160843	CMTM6	CKLF like MARVEL transmembrane domain containing 6
ENSRNOG00000001201	CSTB	0.755258	1.68793	UP	6.54398	0.000791547	0.0065618					Cstb	0.917	0.842821	-0.023085	Cstb	cystatin B	CSTB	0.6615	0.382	0.165985	CSTB	cystatin B
ENSRNOG00000016413	PSTPIP1	0.754618	1.68719	UP	2.99886	1.75426e-05	0.000320543					Pstpip1	0.801	0.656064	0.04897	Pstpip1	proline-serine-threonine phosphatase-interacting protein 1	PSTPIP1	0.62164	0.331	-0.178157	PSTPIP1	proline-serine-threonine phosphatase interacting protein 1
ENSRNOG00000049507	42988	0.754333	1.68685	UP	4.32509	0.000148366	0.00174045		ENSRNOG00000049507
ENSRNOG00000007519	TMEM43	0.753467	1.68584	UP	5.5018	1.78497e-06	4.94385e-05					Tmem43	0.186	0.0162262	0.409725	Tmem43	transmembrane protein 43	TMEM43	0.78682	0.571	0.187218	TMEM43	transmembrane protein 43
ENSRNOG00000000924	SLC7A1	0.752928	1.68521	UP	4.01062	1.36371e-05	0.000261524					Slc7a1	0.854	0.735719	0.039465	Slc7a1	solute carrier family 7 (cationic amino acid transporter, y+ system), member 1	SLC7A1	0.70362	0.44	0.427658	SLC7A1	solute carrier family 7 member 1
ENSRNOG00000027257	GMIP	0.752094	1.68424	UP	2.88679	2.53828e-05	0.000432027					Gmip	0.65	0.452859	-0.08178	Gmip	Gem-interacting protein	GMIP	0.99753	0.993	-0.00178	GMIP	GEM interacting protein
ENSRNOG00000000341	NID2	0.750932	1.68288	UP	4.8011	0.00198908	0.013542		ENSRNOG00000000341			Nid2	0.155	0.0024884	0.58673	Nid2	nidogen 2	NID2	0.49422	0.191	0.287959	NID2	nidogen 2
ENSRNOG00000021682	DCAKD	0.749131	1.68078	UP	3.97678	0.000210351	0.00228409			ENSRNOG00000021682		Dcakd	0.234	0.0420564	-0.276135	Dcakd	dephospho-CoA kinase domain containing	DCAKD	0.538	0.235	-0.236764	DCAKD	dephospho-CoA kinase domain containing
ENSRNOG00000016678	angptl2	0.748643	1.68021	UP	6.24992	0.000416635	0.00390721					Angptl2	0.155	0.0021534	0.798495	Angptl2	angiopoietin-like 2	ANGPTL2	0.07771	0.00142	0.973559	ANGPTL2	angiopoietin like 2
ENSRNOG00000011417	PDE3B	0.747391	1.67875	UP	3.94906	0.000945488	0.00755574	phosphodiesterase 3B				Pde3b	0.228	0.0383882	0.603775	Pde3b	phosphodiesterase 3B, cGMP-inhibited	PDE3B	0.90048	0.777	-0.101964	PDE3B	phosphodiesterase 3B
ENSRNOG00000017512	ALDH3B1	0.746287	1.67747	UP	1.91908	0.00314976	0.0193187			ENSRNOG00000017512		Aldh3b1	0.984	0.965823	0.00434	Aldh3b1	aldehyde dehydrogenase 3 family, member B1	ALDH3B1	0.41958	0.13	0.325355	ALDH3B1	aldehyde dehydrogenase 3 family member B1
ENSRNOG00000011946	PTN	0.745726	1.67682	UP	5.46933	0.00521884	0.0288518	pleiotrophin	ENSRNOG00000011946			Ptn	0.189	0.01776	1.12109	Ptn	pleiotrophin	PTN	0.40435	0.119	0.441041	PTN	pleiotrophin
ENSRNOG00000009068	PHLDA3	0.745599	1.67667	UP	4.27071	6.31991e-06	0.00014121					Phlda3	0.156	0.0029741	0.781985	Phlda3	pleckstrin homology like domain, family A, member 3	PHLDA3	0.41614	0.127	0.393699	PHLDA3	pleckstrin homology like domain family A member 3
ENSRNOG00000019018	PLAT	0.744659	1.67558	UP	6.82819	3.77058e-07	1.41045e-05		ENSRNOG00000019018			Plat	0.186	0.016113	0.635935	Plat	plasminogen activator, tissue	PLAT	0.5298	0.227	-0.364905	PLAT	plasminogen activator, tissue type
ENSRNOG00000001163	SRSF9	0.744628	1.67554	UP	2.69257	0.00224525	0.0148843					Srsf9	0.251	0.0536744	0.29411	Srsf9	serine/arginine-rich splicing factor 9	SRSF9	0.92448	0.824	-0.042247	SRSF9	serine and arginine rich splicing factor 9
ENSRNOG00000043151	CNTLN	0.744292	1.67515	UP	1.95255	0.00342378	0.0206794		ENSRNOG00000043151			Cntln	0.207	0.0265101	0.44518	Cntln	centlein, centrosomal protein	CNTLN	0.91601	0.808	-0.0780785	CNTLN	centlein
ENSRNOG00000057451	ITGA5	0.74353	1.67427	UP	6.29997	1.20274e-06	3.58155e-05	integrin subunit alpha 5	ENSRNOG00000057451			Itga5	0.279	0.0745067	0.43941	Itga5	integrin alpha 5 (fibronectin receptor alpha)	ITGA5	0.15071	0.0117	1.18793	ITGA5	integrin subunit alpha 5
ENSRNOG00000030625	TF	0.742874	1.67351	UP	7.08538	0.00304183	0.0188108		ENSRNOG00000030625									TF	0.51498	0.211	0.386151	TF	transferrin
ENSRNOG00000043348	RPL39	0.74279	1.67341	UP	7.24195	0.00722728	0.0374084
ENSRNOG00000012611	LPXN	0.742039	1.67254	UP	4.11684	0.000122559	0.00150009		ENSRNOG00000012611			Lpxn	0.534	0.314264	-0.11078	Lpxn	leupaxin	LPXN	0.35143	0.086	-0.384105	LPXN	leupaxin
ENSRNOG00000059968	JAK2	0.74194	1.67242	UP	5.92139	1.40124e-08	9.25594e-07			ENSRNOG00000059968	ENSRNOG00000059968	Jak2	0.204	0.0244594	0.39416	Jak2	Janus kinase 2	JAK2	0.5618	0.261	0.235656	JAK2	Janus kinase 2
ENSRNOG00000050655	P4HA1	0.741259	1.67163	UP	6.44782	3.4732e-05	0.000556447			ENSRNOG00000050655		P4ha1	0.204	0.0244643	0.51957	P4ha1	procollagen-proline, 2-oxoglutarate 4-dioxygenase (proline 4-hydroxylase), alpha 1 polypeptide
ENSRNOG00000015179	TRADD	0.740193	1.6704	UP	2.82179	0.000682081	0.00584376					Tradd	0.619	0.414267	0.08809	Tradd	TNFRSF1A-associated via death domain	TRADD	0.82768	0.641	0.107762	TRADD	TNFRSF1A associated via death domain
ENSRNOG00000018971	MOB3A	0.740037	1.67022	UP	4.08328	0.000420233	0.0039343					Mob3a	0.393	0.170713	0.182685	Mob3a	MOB kinase activator 3A	MOB3A	0.51382	0.209	0.234822	MOB3A	MOB kinase activator 3A
ENSRNOG00000004517	IGF1	0.739924	1.67009	UP	5.79747	0.00301237	0.0186824		ENSRNOG00000004517			Igf1	0.224	0.0357907	0.460585	Igf1	insulin-like growth factor 1	IGF1	0.55224	0.251	0.779466	IGF1	insulin like growth factor 1
ENSRNOG00000019361	INPP5J	0.738651	1.66861	UP	3.24985	0.00306177	0.0188867			ENSRNOG00000019361		Inpp5j	0.183	0.0143365	0.48025	Inpp5j	inositol polyphosphate 5-phosphatase J	INPP5J	0.60271	0.308	0.207844	INPP5J	inositol polyphosphate-5-phosphatase J
ENSRNOG00000015420	STXBP1	0.738647	1.66861	UP	3.98829	3.46883e-06	8.5671e-05			ENSRNOG00000015420		Stxbp1	0.841	0.714961	-0.03815	Stxbp1	syntaxin binding protein 1	STXBP1	0.25368	0.0417	0.542096	STXBP1	syntaxin binding protein 1
ENSRNOG00000001111	brca2	0.738618	1.66858	UP	2.98877	0.00229277	0.0151007		ENSRNOG00000001111			Brca2	0.843	0.71737	-0.05298	Brca2	breast cancer 2, early onset	BRCA2	0.44941	0.154	0.284386	BRCA2	BRCA2, DNA repair associated
ENSRNOG00000022320	PRIMPOL	0.737017	1.66673	UP	1.87755	0.00874193	0.0431805			ENSRNOG00000022320		Primpol	0.905	0.822813	-0.02667	Primpol	primase and polymerase (DNA-directed)	PRIMPOL	0.48929	0.187	-0.398319	PRIMPOL	primase and DNA directed polymerase
ENSRNOG00000013018	EDA2R	0.736767	1.66644	UP	2.3237	0.00540744	0.0296972					Eda2r	0.156	0.0043693	0.511515	Eda2r	ectodysplasin A2 receptor	EDA2R	0.75868	0.525	-0.226945	EDA2R	ectodysplasin A2 receptor
ENSRNOG00000021255	SMOX	0.734045	1.6633	UP	2.82895	0.000966128	0.00766547			ENSRNOG00000021255		Smox	0.462	0.238116	0.153555	Smox	spermine oxidase	SMOX	0.13223	0.00833	0.807758	SMOX	spermine oxidase
ENSRNOG00000000697	CORO1C	0.733924	1.66316	UP	5.47405	1.88755e-07	8.01537e-06		ENSRNOG00000000697			Coro1c	0.193	0.0190808	0.40746	Coro1c	coronin, actin binding protein 1C	CORO1C	0.88075	0.739	-0.079473	CORO1C	coronin 1C
ENSRNOG00000006327	RCC2	0.733421	1.66258	UP	3.07655	8.75758e-05	0.00114336					Rcc2	0.194	0.0198106	0.331695	Rcc2	regulator of chromosome condensation 2	RCC2	0.3212	0.0704	0.408168	RCC2	regulator of chromosome condensation 2
ENSRNOG00000006916	SARDH	0.733168	1.66229	UP	5.40995	2.31884e-05	0.000403338			ENSRNOG00000006916		Sardh	0.876	0.773209	0.029535	Sardh	sarcosine dehydrogenase	SARDH	0.6515	0.368	0.17229	SARDH	sarcosine dehydrogenase
ENSRNOG00000005302	SLC2A9	0.732944	1.66203	UP	3.39902	0.00155177	0.0111725					Slc2a9	0.91	0.830841	0.03034	Slc2a9	solute carrier family 2 (facilitated glucose transporter), member 9	SLC2A9	0.57528	0.276	-0.285695	SLC2A9	solute carrier family 2 member 9
ENSRNOG00000007027	HGF	0.732881	1.66195	UP	3.73598	5.65713e-05	0.000815313	hepatocyte growth factor	ENSRNOG00000007027			Hgf	0.592	0.382595	0.09194	Hgf	hepatocyte growth factor	HGF	0.44907	0.153	0.604654	HGF	hepatocyte growth factor
ENSRNOG00000042576	TCP11L1	0.732121	1.66108	UP	2.05036	0.0106081	0.0499809		ENSRNOG00000042576			Tcp11l1	0.544	0.323902	-0.10601	Tcp11l1	t-complex 11 like 1	TCP11L1	0.4494	0.154	-0.279396	TCP11L1	t-complex 11 like 1
ENSRNOG00000019752	SLC29A1	0.730915	1.65969	UP	5.80764	9.16538e-05	0.00118637					Slc29a1	0.329	0.113434	-0.19157	Slc29a1	solute carrier family 29 (nucleoside transporters), member 1	SLC29A1	0.60094	0.306	-0.199208	SLC29A1	solute carrier family 29 member 1 (Augustine blood group)
ENSRNOG00000015568	PLPP5	0.73086	1.65963	UP	3.50034	0.000156304	0.00180308											PLPP5	0.37619	0.1	0.471283	PLPP5	phospholipid phosphatase 5
ENSRNOG00000013912	SLC30A7	0.729786	1.65839	UP	3.79038	7.82316e-05	0.00105274					Slc30a7	0.382	0.160308	0.208115	Slc30a7	solute carrier family 30 (zinc transporter), member 7	SLC30A7	0.75947	0.526	0.248708	SLC30A7	solute carrier family 30 member 7
ENSRNOG00000008247	IKBIP	0.729607	1.65819	UP	4.86688	6.55641e-06	0.000145324					Ikbip	0.178	0.0121915	0.463495	Ikbip	IKBKB interacting protein	IKBIP	0.9381	0.858	-0.063741	IKBIP	IKBKB interacting protein
ENSRNOG00000023226	S100A10	0.726078	1.65414	UP	7.04242	0.000808593	0.00667105					S100a10	0.215	0.0302635	0.373805	S100a10	S100 calcium binding protein A10 (calpactin)	S100A10	0.12118	0.00624	-1.01848	S100A10	S100 calcium binding protein A10
ENSRNOG00000010986	CMTM7	0.725146	1.65307	UP	3.64086	0.00126359	0.00948744					Cmtm7	0.957	0.912288	0.01272	Cmtm7	CKLF-like MARVEL transmembrane domain containing 7	CMTM7	0.32472	0.0723	0.369894	CMTM7	CKLF like MARVEL transmembrane domain containing 7
ENSRNOG00000010646	TMEM229B	0.724645	1.65249	UP	3.68598	0.00025132	0.00261304					Tmem229b	0.548	0.330053	0.166275	Tmem229b	transmembrane protein 229B	TMEM229B	0.35703	0.0895	-0.346882	TMEM229B	transmembrane protein 229B
ENSRNOG00000042094	PRR13	0.724411	1.65223	UP	4.20183	0.000238409	0.00251015					Prr13	0.782	0.628812	-0.073915	Prr13	proline rich 13	PRR13	0.6457	0.36	0.163971	PRR13	proline rich 13
ENSRNOG00000002886	MYH10	0.723806	1.65153	UP	5.8383	0.000408779	0.00385116		ENSRNOG00000002886	ENSRNOG00000002886		Myh10	0.185	0.0156487	0.51803	Myh10	myosin, heavy polypeptide 10, non-muscle	MYH10	0.18843	0.0205	0.533343	MYH10	myosin, heavy chain 10, non-muscle
ENSRNOG00000000485	BAK1	0.722393	1.64992	UP	3.97193	1.20263e-05	0.000236911		ENSRNOG00000000485	ENSRNOG00000000485		Bak1	0.823	0.68725	0.04758	Bak1	BCL2-antagonist/killer 1	BAK1	0.54332	0.241	0.250215	BAK1	BCL2 antagonist/killer 1
ENSRNOG00000043044	CNN2	0.721294	1.64866	UP	4.61484	1.42323e-06	4.12354e-05		ENSRNOG00000043044			Cnn2	0.24	0.0461362	0.346035	Cnn2	calponin 2	CNN2	0.33834	0.0791	0.431862	CNN2	calponin 2
ENSRNOG00000000142	plxdc2	0.720505	1.64776	UP	4.82076	0.000521809	0.00470023					Plxdc2	0.259	0.0590757	0.447755	Plxdc2	plexin domain containing 2	PLXDC2	0.58698	0.289	0.327193	PLXDC2	plexin domain containing 2
ENSRNOG00000004132	LASP1	0.720226	1.64744	UP	6.26153	2.74215e-07	1.07868e-05		ENSRNOG00000004132			Lasp1	0.341	0.12391	0.271965	Lasp1	LIM and SH3 protein 1	LASP1	0.21903	0.0298	0.558755	LASP1	LIM and SH3 protein 1
ENSRNOG00000057710	CCND2	0.720153	1.64736	UP	6.62176	6.13982e-05	0.000862477		ENSRNOG00000057710			Ccnd2	0.162	0.0079825	0.654315	Ccnd2	cyclin D2	CCND2	0.2171	0.029	0.47032	CCND2	cyclin D2
ENSRNOG00000026128	CPNE8	0.719916	1.64709	UP	3.6263	0.0022205	0.0147732					Cpne8	0.203	0.0240712	0.65299	Cpne8	copine VIII	CPNE8	0.9728	0.931	-0.021797	CPNE8	copine 8
ENSRNOG00000023428	PIK3R5	0.719151	1.64621	UP	2.60368	0.00245142	0.0158656		ENSRNOG00000023428			Pik3r5	0.59	0.3798	-0.129045	Pik3r5	phosphoinositide-3-kinase, regulatory subunit 5, p101	PIK3R5	0.92847	0.834	-0.036202	PIK3R5	phosphoinositide-3-kinase regulatory subunit 5
ENSRNOG00000013415	PTPN18	0.719112	1.64617	UP	3.55838	0.000279472	0.00284357					Ptpn18	0.2	0.0223349	-0.34021	Ptpn18	protein tyrosine phosphatase, non-receptor type 18	PTPN18	0.90932	0.795	-0.051028	PTPN18	protein tyrosine phosphatase, non-receptor type 18
ENSRNOG00000000579	MARCKS	0.717375	1.64419	UP	6.69983	1.36044e-05	0.000261197		ENSRNOG00000000579			Marcks	0.164	0.0082924	0.566125	Marcks	myristoylated alanine rich protein kinase C substrate	MARCKS	0.42647	0.134	0.398942	MARCKS	myristoylated alanine rich protein kinase C substrate
ENSRNOG00000054017	Hist1h4b	0.716905	1.64365	UP	4.15676	0.000630616	0.00548159		ENSRNOG00000054017									HIST1H4B	0.43881	0.145	-0.367589	HIST1H4B	histone cluster 1, H4b
ENSRNOG00000027234	Zfp367	0.716093	1.64273	UP	4.20735	0.000177885	0.00200479					Zfp367	0.336	0.120134	0.180615	Zfp367	zinc finger protein 367
ENSRNOG00000001823	st6gal1	0.71516	1.64167	UP	4.85294	1.12394e-06	3.36833e-05			ENSRNOG00000001823		St6gal1	0.282	0.0764919	0.319295	St6gal1	beta galactoside alpha 2,6 sialyltransferase 1	ST6GAL1	0.34097	0.0806	-0.375983	ST6GAL1	ST6 beta-galactoside alpha-2,6-sialyltransferase 1
ENSRNOG00000058156	ZDHHC18	0.714137	1.6405	UP	2.68783	0.000515987	0.00467308					Zdhhc18	0.833	0.70199	0.04667	Zdhhc18	zinc finger, DHHC domain containing 18
ENSRNOG00000016316	MCM2	0.713569	1.63986	UP	4.0884	0.000929846	0.0074459					Mcm2	0.515	0.293012	0.12814	Mcm2	minichromosome maintenance complex component 2	MCM2	0.60585	0.313	0.212169	MCM2	minichromosome maintenance complex component 2
ENSRNOG00000000168	GATM	0.713087	1.63931	UP	4.45203	0.000299652	0.00298504			ENSRNOG00000000168		Gatm	0.373	0.15191	0.177325	Gatm	glycine amidinotransferase (L-arginine:glycine amidinotransferase)	GATM	0.72691	0.477	0.247721	GATM	glycine amidinotransferase
ENSRNOG00000034254	ACTB	0.711498	1.6375	UP	9.86072	3.14578e-06	7.95816e-05		ENSRNOG00000034254			Actb	0.215	0.0299827	0.30142	Actb	actin, beta	ACTB	0.52523	0.222	0.306625	ACTB	actin beta
ENSRNOG00000061536		0.709712	1.63548	UP	7.83568	0.000763235	0.00636344
ENSRNOG00000006025	LAMB3	0.70936	1.63508	UP	3.35101	0.00163267	0.0116143		ENSRNOG00000006025			Lamb3	0.437	0.212715	-0.172465	Lamb3	laminin, beta 3	LAMB3	0.68358	0.413	0.150758	LAMB3	laminin subunit beta 3
ENSRNOG00000011203	FARP1	0.708434	1.63403	UP	3.74491	0.000297627	0.00297021					Farp1	0.228	0.0380404	0.371755	Farp1	FERM, RhoGEF (Arhgef) and pleckstrin domain protein 1 (chondrocyte-derived)	FARP1	0.08239	0.00177	0.915473	FARP1	FERM, ARH/RhoGEF and pleckstrin domain protein 1
ENSRNOG00000008022	APAF1	0.708385	1.63397	UP	4.65009	1.23723e-06	3.66459e-05					Apaf1	0.186	0.0163693	0.47076	Apaf1	apoptotic peptidase activating factor 1	APAF1	0.73294	0.485	-0.136449	APAF1	apoptotic peptidase activating factor 1
ENSRNOG00000048495	RRP12	0.707393	1.63285	UP	4.42856	0.00118492	0.00903947					Rrp12	0.155	0.0005369	0.98719	Rrp12	ribosomal RNA processing 12 homolog (S. cerevisiae)	RRP12	0.10547	0.00442	1.41982	RRP12	ribosomal RNA processing 12 homolog
ENSRNOG00000049057	ZNRF2	0.7071	1.63252	UP	5.56351	0.000695515	0.0059433					Znrf2	0.98	0.957707	-0.006145	Znrf2	zinc and ring finger 2	ZNRF2	0.48252	0.181	0.252992	ZNRF2	zinc and ring finger 2, E3 ubiquitin protein ligase
ENSRNOG00000003809	SAT1	0.70707	1.63249	UP	6.86265	0.00902672	0.044311	spermidine/spermine N1-acetyl transferase 1		ENSRNOG00000003809		Sat1	0.203	0.0242879	0.53513	Sat1	spermidine/spermine N1-acetyl transferase 1	SAT1	0.88343	0.744	-0.171554	SAT1	spermidine/spermine N1-acetyltransferase 1
ENSRNOG00000011167	WDHD1	0.706769	1.63215	UP	2.89002	0.00834181	0.0417366					Wdhd1	0.584	0.371754	0.1395	Wdhd1	WD repeat and HMG-box DNA binding protein 1	WDHD1	0.8626	0.702	0.071147	WDHD1	WD repeat and HMG-box DNA binding protein 1
ENSRNOG00000014479	CTTNBP2N	0.706441	1.63177	UP	6.22146	0.00230615	0.0151544
ENSRNOG00000016670		0.706251	1.63156	UP	3.54519	0.000497872	0.00453121
ENSRNOG00000053239	CLMP	0.70614	1.63143	UP	4.91773	0.00444728	0.0254135					Clmp	0.268	0.0648085	0.32321	Clmp	CXADR-like membrane protein	CLMP	0.97365	0.933	-0.0192195	CLMP	CXADR like membrane protein
ENSRNOG00000059491	FGD4	0.705949	1.63122	UP	3.46486	0.000702603	0.00598175		ENSRNOG00000059491			Fgd4	0.257	0.0575606	-0.256095	Fgd4	FYVE, RhoGEF and PH domain containing 4	FGD4	0.28581	0.0544	-0.489355	FGD4	FYVE, RhoGEF and PH domain containing 4
ENSRNOG00000016547	RGS19	0.705461	1.63067	UP	2.78303	0.000430414	0.00401382					Rgs19	0.452	0.227753	0.1361	Rgs19	regulator of G-protein signaling 19	RGS19	0.56251	0.262	0.205889	RGS19	regulator of G-protein signaling 19
ENSRNOG00000019202	PVR	0.705335	1.63052	UP	3.52862	0.00339477	0.0205638		ENSRNOG00000019202			Pvr	0.385	0.163397	0.15978	Pvr	poliovirus receptor	PVR	0.46429	0.165	0.454717	PVR	poliovirus receptor
ENSRNOG00000005772	HACD4	0.705321	1.63051	UP	3.58354	0.00263378	0.0168269			ENSRNOG00000005772		Hacd4	0.673	0.483873	0.11378	Hacd4	3-hydroxyacyl-CoA dehydratase 4	HACD4	0.15071	0.0117	-1.19819	HACD4	3-hydroxyacyl-CoA dehydratase 4
ENSRNOG00000020393	RHOG	0.704898	1.63003	UP	4.02412	6.58481e-07	2.25537e-05		ENSRNOG00000020393			Rhog	0.94	0.88297	0.02002	Rhog	ras homolog family member G	RHOG	0.48639	0.184	0.255541	RHOG	ras homolog family member G
ENSRNOG00000007763	PLOD1	0.704859	1.62999	UP	6.01916	0.000465679	0.00428507		ENSRNOG00000007763	ENSRNOG00000007763		Plod1	0.399	0.176463	0.16446	Plod1	procollagen-lysine, 2-oxoglutarate 5-dioxygenase 1	PLOD1	0.43268	0.14	0.286745	PLOD1	procollagen-lysine,2-oxoglutarate 5-dioxygenase 1
ENSRNOG00000049402	nbl1	0.704607	1.6297	UP	5.52742	0.000638269	0.00553654					Nbl1	0.238	0.0450379	0.53337	Nbl1	neuroblastoma, suppression of tumorigenicity 1
ENSRNOG00000010466	chpf2	0.704554	1.62964	UP	4.21152	1.31521e-06	3.84088e-05			ENSRNOG00000010466		Chpf2	0.249	0.052184	0.286735	Chpf2	chondroitin polymerizing factor 2	CHPF2	0.28035	0.0519	0.546984	CHPF2	chondroitin polymerizing factor 2
ENSRNOG00000001079	DAGLB	0.704169	1.62921	UP	3.7361	0.000715584	0.00606247					Daglb	0.517	0.295276	0.13825	Daglb	diacylglycerol lipase, beta	DAGLB	0.90373	0.783	0.06523	DAGLB	diacylglycerol lipase beta
ENSRNOG00000016315	CNPY3	0.703649	1.62862	UP	3.98465	0.000192067	0.00213143					Cnpy3	0.933	0.871947	-0.017175	Cnpy3	canopy FGF signaling regulator 3	CNPY3	0.76221	0.53	-0.113048	CNPY3	canopy FGF signaling regulator 3
ENSRNOG00000031515	Klra1	0.703509	1.62846	UP	2.83615	0.00043445	0.00404692
ENSRNOG00000048723	PROS1	0.702866	1.62774	UP	6.07043	9.67359e-05	0.00123607					Pros1	0.203	0.0237294	0.44471	Pros1	protein S (alpha)	PROS1	0.29882	0.0602	0.712114	PROS1	protein S (alpha)
ENSRNOG00000017445	TUBB2B	0.701868	1.62661	UP	4.45814	0.000324772	0.00318384		ENSRNOG00000017445			Tubb2b	0.224	0.0355967	0.36085	Tubb2b	tubulin, beta 2B class IIB	TUBB2B	0.45613	0.159	0.299631	TUBB2B	tubulin beta 2B class IIb
ENSRNOG00000032396	RGD15595	0.700767	1.62537	UP	3.92688	0.00489239	0.0274297
ENSRNOG00000034025	PTPRJ	0.699757	1.62423	UP	5.45626	8.70453e-06	0.000182949					Ptprj	0.19	0.0179083	0.37006	Ptprj	protein tyrosine phosphatase, receptor type, J	PTPRJ	0.29621	0.0594	-0.418032	PTPRJ	protein tyrosine phosphatase, receptor type J
ENSRNOG00000013720	AEBP1	0.698959	1.62333	UP	5.89897	0.000676722	0.00580955		ENSRNOG00000013720			Aebp1	0.278	0.0729551	0.366405	Aebp1	AE binding protein 1	AEBP1	0.03871	0.000158	1.3973	AEBP1	AE binding protein 1
ENSRNOG00000016064	TKT	0.695053	1.61894	UP	6.22258	4.15185e-07	1.52902e-05			ENSRNOG00000016064		Tkt	0.4	0.177445	0.150745	Tkt	transketolase	TKT	0.87895	0.735	-0.079544	TKT	transketolase
ENSRNOG00000011222	DYNLL1	0.694859	1.61873	UP	6.53812	6.14896e-05	0.000863032		ENSRNOG00000011222	ENSRNOG00000011222		Dynll1	0.255	0.0564777	0.51139	Dynll1	dynein light chain LC8-type 1	DYNLL1	0.19631	0.0224	0.510455	DYNLL1	dynein light chain LC8-type 1
ENSRNOG00000009347	ARHGAP25	0.69483	1.61869	UP	3.72675	1.02153e-06	3.14314e-05					Arhgap25	0.311	0.099212	0.248605	Arhgap25	Rho GTPase activating protein 25	ARHGAP25	0.64635	0.362	-0.174689	ARHGAP25	Rho GTPase activating protein 25
ENSRNOG00000058805	AIDA	0.694527	1.61835	UP	5.51382	2.00457e-07	8.30053e-06					Aida	0.192	0.0184509	0.41144	Aida	axin interactor, dorsalization associated	AIDA	0.10197	0.00392	-0.85993	AIDA	axin interactor, dorsalization associated
ENSRNOG00000010840	ADAMTSL3	0.69421	1.618	UP	5.06346	9.00536e-05	0.0011702		ENSRNOG00000010840			Adamtsl3	0.356	0.137619	0.46964	Adamtsl3	ADAMTS-like 3	ADAMTSL3	0.67136	0.396	0.319429	ADAMTSL3	ADAMTS like 3
ENSRNOG00000017220	TCIRG1	0.693856	1.6176	UP	4.23845	5.2711e-06	0.000121025			ENSRNOG00000017220		Tcirg1	0.864	0.752965	0.033565	Tcirg1	T cell, immune regulator 1, ATPase, H+ transporting, lysosomal V0 protein A3	TCIRG1	0.89817	0.773	0.089025	TCIRG1	T-cell immune regulator 1, ATPase H+ transporting V0 subunit a3
ENSRNOG00000010897	NEK6	0.691933	1.61545	UP	4.32963	7.85533e-06	0.000168505		ENSRNOG00000010897			Nek6	0.444	0.21959	0.13282	Nek6	NIMA (never in mitosis gene a)-related expressed kinase 6	NEK6	0.16036	0.0139	0.571358	NEK6	NIMA related kinase 6
ENSRNOG00000002948	ABCC3	0.691823	1.61532	UP	3.80494	0.00179287	0.012461					Abcc3	0.855	0.737505	-0.035845	Abcc3	ATP-binding cassette, sub-family C (CFTR/MRP), member 3	ABCC3	0.91874	0.813	0.050984	ABCC3	ATP binding cassette subfamily C member 3
ENSRNOG00000015439	MAN2A1	0.691734	1.61522	UP	5.50167	0.000219259	0.00235927			ENSRNOG00000015439		Man2a1	0.442	0.217223	0.136385	Man2a1	mannosidase 2, alpha 1	MAN2A1	0.67614	0.402	-0.184968	MAN2A1	mannosidase alpha class 2A member 1
ENSRNOG00000002273	NAAA	0.690278	1.61359	UP	3.74585	0.000612681	0.00537622					Naaa	0.164	0.0083505	-0.43454	Naaa	N-acylethanolamine acid amidase	NAAA	0.91941	0.815	-0.0504425	NAAA	N-acylethanolamine acid amidase
ENSRNOG00000055365	EDEM1	0.690001	1.61329	UP	5.14344	0.000500908	0.00454889					Edem1	0.241	0.0472067	0.28593	Edem1	ER degradation enhancer, mannosidase alpha-like 1	EDEM1	0.8393	0.662	-0.119237	EDEM1	ER degradation enhancing alpha-mannosidase like protein 1
ENSRNOG00000007350	RAC2	0.689978	1.61326	UP	4.57421	1.98045e-07	8.26231e-06		ENSRNOG00000007350			Rac2	0.996	0.9909	0.001235	Rac2	RAS-related C3 botulinum substrate 2	RAC2	0.47524	0.174	0.329238	RAC2	ras-related C3 botulinum toxin substrate 2 (rho family, small GTP binding protein Rac2)
ENSRNOG00000010890	BMP1	0.689078	1.61225	UP	5.19751	3.09974e-05	0.000509864		ENSRNOG00000010890			Bmp1	0.442	0.217369	0.146905	Bmp1	bone morphogenetic protein 1	BMP1	0.34886	0.0847	0.423184	BMP1	bone morphogenetic protein 1
ENSRNOG00000000981	SCARB1	0.688503	1.61161	UP	3.82613	5.46054e-05	0.000795242					Scarb1	0.68	0.491341	-0.0719	Scarb1	scavenger receptor class B, member 1	SCARB1	0.12871	0.00757	0.758027	SCARB1	scavenger receptor class B member 1
ENSRNOG00000042785	SESN2	0.68743	1.61041	UP	3.0783	0.000150474	0.00176202			ENSRNOG00000042785		Sesn2	0.828	0.694441	0.061645	Sesn2	sestrin 2	SESN2	0.15866	0.0135	0.626841	SESN2	sestrin 2
ENSRNOG00000001300	P2RX4	0.687147	1.6101	UP	4.29477	0.00105496	0.00823297					P2rx4	0.463	0.238389	0.19052	P2rx4	purinergic receptor P2X, ligand-gated ion channel 4	P2RX4	0.73772	0.493	-0.154458	P2RX4	purinergic receptor P2X 4
ENSRNOG00000013167	HMGB2	0.68447	1.60711	UP	3.39921	0.00343717	0.0207226		ENSRNOG00000013167		ENSRNOG00000013167	Hmgb2	0.207	0.0265461	0.455425	Hmgb2	high mobility group box 2	HMGB2	0.85704	0.693	0.115514	HMGB2	high mobility group box 2
ENSRNOG00000009515	PGM3	0.684249	1.60687	UP	3.88959	9.58174e-05	0.00122974					Pgm3	0.242	0.0479628	0.365915	Pgm3	phosphoglucomutase 3	PGM3	0.61041	0.318	0.58829	PGM3	phosphoglucomutase 3
ENSRNOG00000000655	PTPRC	0.68366	1.60621	UP	5.84948	3.63815e-05	0.000577878		ENSRNOG00000000655			Ptprc	0.897	0.808877	0.027645	Ptprc	protein tyrosine phosphatase, receptor type, C	PTPRC	0.20917	0.0261	-0.664176	PTPRC	protein tyrosine phosphatase, receptor type C
ENSRNOG00000012698	CHSY1	0.682916	1.60538	UP	5.01654	5.89551e-07	2.05374e-05			ENSRNOG00000012698		Chsy1	0.32	0.106608	0.259735	Chsy1	chondroitin sulfate synthase 1	CHSY1	0.24088	0.037	0.492138	CHSY1	chondroitin sulfate synthase 1
ENSRNOG00000017175	Hist1h1a	0.682508	1.60493	UP	7.14314	7.84771e-05	0.00105434					Hist1h1a	0.579	0.366199	-0.120775	Hist1h1a	histone cluster 1, H1a	HIST1H1A	0.21457	0.0277	-0.547423	HIST1H1A	histone cluster 1, H1a
ENSRNOG00000007457	SERPING1	0.682235	1.60462	UP	6.87802	0.00588572	0.0317478					Serping1	0.462	0.237844	0.209295	Serping1	serine (or cysteine) peptidase inhibitor, clade G, member 1	SERPING1	0.38424	0.105	0.421094	SERPING1	serpin family G member 1
ENSRNOG00000010992	HSPB3	0.681123	1.60339	UP	5.79645	6.38421e-05	0.000888559					Hspb3	0.384	0.161903	0.23375	Hspb3	heat shock protein 3	HSPB3	0.05267	0.000342	-1.65341	HSPB3	heat shock protein family B (small) member 3
ENSRNOG00000050317	UHRF1BP1	0.680794	1.60302	UP	4.54085	4.11572e-05	0.000638492					Uhrf1bp1	0.528	0.307111	-0.115035	Uhrf1bp1	UHRF1 (ICBP90) binding protein 1	UHRF1BP1	0.81625	0.622	-0.113093	UHRF1BP1	UHRF1 binding protein 1
ENSRNOG00000007281	FLNC	0.679761	1.60187	UP	8.44011	0.00775225	0.0394268		ENSRNOG00000007281			Flnc	0.179	0.0126347	0.60875	Flnc	filamin C, gamma	FLNC	0.12327	0.00669	0.902085	FLNC	filamin C
ENSRNOG00000009303	ZWILCH	0.679306	1.60137	UP	2.46366	0.00676162	0.0355396					Zwilch	0.206	0.025955	0.3811	Zwilch	zwilch kinetochore protein	ZWILCH	0.52409	0.221	-0.276357	ZWILCH	zwilch kinetochore protein
ENSRNOG00000018342	CTIF	0.678391	1.60035	UP	3.73193	0.0019187	0.0131454					Ctif	0.479	0.255856	-0.12572	Ctif	CBP80/20-dependent translation initiation factor	CTIF	0.28806	0.0553	0.451085	CTIF	cap binding complex dependent translation initiation factor
ENSRNOG00000004481	ADSS	0.677369	1.59922	UP	5.03533	8.78263e-07	2.80068e-05			ENSRNOG00000004481		Adss	0.177	0.011979	0.617445	Adss	adenylosuccinate synthetase, non muscle	ADSS	0.90418	0.784	0.061226	ADSS	adenylosuccinate synthase
ENSRNOG00000016099	ID4	0.676767	1.59855	UP	2.90437	0.000893402	0.00721571					Id4	0.855	0.738211	-0.041695	Id4	inhibitor of DNA binding 4	ID4	0.15775	0.0134	0.737533	ID4	inhibitor of DNA binding 4, HLH protein
ENSRNOG00000028089	APOBEC4	0.675695	1.59737	UP	6.2662	3.07606e-08	1.75356e-06					Apobec4	0.951	0.901709	0.014415	Apobec4	apolipoprotein B mRNA editing enzyme, catalytic polypeptide-like 4 (putative)	APOBEC4	0.38778	0.108	0.312698	APOBEC4	apolipoprotein B mRNA editing enzyme catalytic polypeptide like 4
ENSRNOG00000024799		0.675611	1.59727	UP	7.1847	7.1625e-06	0.000156261
ENSRNOG00000001348	ERP29	0.674792	1.59637	UP	4.18466	9.67557e-05	0.00123607					Erp29	0.694	0.509628	-0.073915	Erp29	endoplasmic reticulum protein 29	ERP29	0.76828	0.541	-0.109942	ERP29	endoplasmic reticulum protein 29
ENSRNOG00000031058	WAS	0.674042	1.59554	UP	2.55068	0.00323694	0.0197588		ENSRNOG00000031058			Was	0.538	0.31837	-0.10658	Was	Wiskott-Aldrich syndrome	WAS	0.88075	0.739	0.07014	WAS	Wiskott-Aldrich syndrome
ENSRNOG00000013886	FYB	0.673916	1.5954	UP	3.66963	0.000818482	0.0067248					Fyb	0.172	0.0105651	0.405775	Fyb	FYN binding protein	FYB	0.40727	0.121	-0.327929	FYB	FYN binding protein
ENSRNOG00000013577	KDELR3	0.673483	1.59492	UP	5.39065	0.000207838	0.00226418					Kdelr3	0.159	0.0057228	0.8167	Kdelr3	KDEL (Lys-Asp-Glu-Leu) endoplasmic reticulum protein retention receptor 3	KDELR3	0.9831	0.957	0.011809	KDELR3	KDEL endoplasmic reticulum protein retention receptor 3
ENSRNOG00000020716	AXL	0.672906	1.59428	UP	7.25185	6.13799e-05	0.000862477		ENSRNOG00000020716		ENSRNOG00000020716	Axl	0.156	0.0053114	0.624695	Axl	AXL receptor tyrosine kinase	AXL	0.844	0.67	0.074984	AXL	AXL receptor tyrosine kinase
ENSRNOG00000009385	PIK3CG	0.671648	1.59289	UP	4.45035	7.93533e-05	0.00106268		ENSRNOG00000009385			Pik3cg	0.496	0.272987	0.1206	Pik3cg	phosphoinositide-3-kinase, catalytic, gamma polypeptide	PIK3CG	0.24532	0.0383	-0.466785	PIK3CG	phosphatidylinositol-4,5-bisphosphate 3-kinase catalytic subunit gamma
ENSRNOG00000017132	SNX30	0.671207	1.5924	UP	2.98147	0.000173687	0.00196146					Snx30	0.71	0.53133	-0.07121	Snx30	sorting nexin family member 30	SNX30	0.81164	0.614	0.090334	SNX30	sorting nexin family member 30
ENSRNOG00000003276	MYO1D	0.671006	1.59218	UP	5.08282	0.000156781	0.00180733		ENSRNOG00000003276			Myo1d	0.238	0.0452023	0.472505	Myo1d	myosin ID	MYO1D	0.24224	0.0374	0.593672	MYO1D	myosin ID
ENSRNOG00000000034	NUAK2	0.669162	1.59015	UP	2.8804	0.00971541	0.0468354					Nuak2	0.73	0.557442	0.08158	Nuak2	NUAK family, SNF1-like kinase, 2	NUAK2	0.39588	0.114	0.366109	NUAK2	NUAK family kinase 2
ENSRNOG00000061662		0.668205	1.58909	UP	8.33631	0.00422554	0.0243807
ENSRNOG00000021611	CLIP2	0.66807	1.58895	UP	4.02486	0.000126493	0.0015347		ENSRNOG00000021611			Clip2	0.866	0.755835	-0.032485	Clip2	CAP-GLY domain containing linker protein 2	CLIP2	0.32673	0.0731	0.385242	CLIP2	CAP-Gly domain containing linker protein 2
ENSRNOG00000005907	RAD18	0.667547	1.58837	UP	2.79191	0.00713772	0.0370254					Rad18	0.191	0.0180417	0.42033	Rad18	RAD18 E3 ubiquitin protein ligase	RAD18	0.42599	0.134	-0.321107	RAD18	RAD18, E3 ubiquitin protein ligase
ENSRNOG00000002657	PLA2G4A	0.667007	1.58778	UP	4.38187	0.00847862	0.0422055			ENSRNOG00000002657		Pla2g4a	0.156	0.0035707	1.01077	Pla2g4a	phospholipase A2, group IVA (cytosolic, calcium-dependent)	PLA2G4A	0.12871	0.00743	-1.10901	PLA2G4A	phospholipase A2 group IVA
ENSRNOG00000018009	RAB8B	0.666449	1.58716	UP	5.08695	1.08658e-06	3.28683e-05			ENSRNOG00000018009		Rab8b	0.205	0.0253926	0.306735	Rab8b	RAB8B, member RAS oncogene family	RAB8B	0.41707	0.128	-0.307082	RAB8B	RAB8B, member RAS oncogene family
ENSRNOG00000001214	PFKL	0.665403	1.58601	UP	5.37723	0.000347814	0.00337395			ENSRNOG00000001214		Pfkl	0.159	0.0057646	0.49262	Pfkl	phosphofructokinase, liver, B-type	PFKL	0.17024	0.0161	0.555017	PFKL	phosphofructokinase, liver type
ENSRNOG00000010274	SMC4	0.665138	1.58572	UP	5.62099	3.08528e-05	0.000507987					Smc4	0.155	0.002324	1.0087	Smc4	structural maintenance of chromosomes 4	SMC4	0.71382	0.456	-0.133866	SMC4	structural maintenance of chromosomes 4
ENSRNOG00000017706	PQLC2	0.663697	1.58414	UP	3.05885	0.000295074	0.00294649					Pqlc2	0.833	0.701852	-0.03898	Pqlc2	PQ loop repeat containing 2	PQLC2	0.33161	0.0757	0.439346	PQLC2	PQ loop repeat containing 2
ENSRNOG00000020038	CHPF	0.663623	1.58406	UP	4.59353	0.00228312	0.0150574			ENSRNOG00000020038		Chpf	0.39	0.167223	0.167625	Chpf	chondroitin polymerizing factor	CHPF	0.30737	0.0641	0.392952	CHPF	chondroitin polymerizing factor
ENSRNOG00000036833	Zfp385a	0.662948	1.58331	UP	2.42232	0.00862444	0.0427396					Zfp385a	0.22	0.0328708	-0.45327	Zfp385a	zinc finger protein 385A
ENSRNOG00000000565	SGPL1	0.662553	1.58288	UP	5.15784	1.53704e-06	4.42657e-05			ENSRNOG00000000565		Sgpl1	0.248	0.051528	0.258675	Sgpl1	sphingosine phosphate lyase 1	SGPL1	0.50914	0.205	-0.264072	SGPL1	sphingosine-1-phosphate lyase 1
ENSRNOG00000019688	DIAPH1	0.662549	1.58288	UP	4.94307	0.00163391	0.0116182		ENSRNOG00000019688			Diaph1	0.384	0.161693	0.20617	Diaph1	diaphanous related formin 1	DIAPH1	0.57665	0.277	0.471008	DIAPH1	diaphanous related formin 1
ENSRNOG00000042411	RPS6KA1	0.662545	1.58287	UP	3.06294	5.90569e-05	0.000838075					Rps6ka1	0.587	0.376659	-0.09378	Rps6ka1	ribosomal protein S6 kinase polypeptide 1	RPS6KA1	0.80832	0.608	-0.0965905	RPS6KA1	ribosomal protein S6 kinase A1
ENSRNOG00000022507	TWF1	0.661563	1.5818	UP	5.00187	3.61936e-05	0.000575984		ENSRNOG00000022507			Twf1	0.191	0.0181483	0.46014	Twf1	twinfilin actin binding protein 1	TWF1	0.23791	0.036	-0.493768	TWF1	twinfilin actin binding protein 1
ENSRNOG00000006963	CTSE	0.661526	1.58176	UP	2.75921	0.000772958	0.0064269					Ctse	0.902	0.816605	-0.023275	Ctse	cathepsin E	CTSE	0.76356	0.532	0.124947	CTSE	cathepsin E
ENSRNOG00000023143	Nlrp1a	0.661441	1.58166	UP	4.48494	2.45276e-06	6.43984e-05				ENSRNOG00000023143	Nlrp1a	0.274	0.0703856	-0.3518	Nlrp1a	NLR family, pyrin domain containing 1A
ENSRNOG00000016103	NKD2	0.660735	1.58089	UP	3.47067	0.00492185	0.0275577					Nkd2	0.301	0.0920894	0.312685	Nkd2	naked cuticle 2 homolog (Drosophila)
ENSRNOG00000029826	CEP164	0.659838	1.57991	UP	3.64348	7.30477e-07	2.45152e-05					Cep164	0.533	0.312675	-0.10608	Cep164	centrosomal protein 164	CEP164	0.66615	0.388	0.166799	CEP164	centrosomal protein 164
ENSRNOG00000002440	RALB	0.659347	1.57937	UP	4.94112	7.24719e-07	2.43711e-05					Ralb	0.171	0.0103603	0.436635	Ralb	v-ral simian leukemia viral oncogene B	RALB	0.1894	0.0207	-0.590197	RALB	RALB Ras like proto-oncogene B
ENSRNOG00000028569	ARHGAP27	0.65696	1.57676	UP	2.79859	0.00454352	0.0258569					Arhgap27	0.349	0.131553	0.204855	Arhgap27	Rho GTPase activating protein 27	ARHGAP27	0.64651	0.362	0.165924	ARHGAP27	Rho GTPase activating protein 27
ENSRNOG00000004540	CLEC3B	0.656643	1.57641	UP	4.05286	0.00384354	0.0226587					Clec3b	0.181	0.0130028	-0.433275	Clec3b	C-type lectin domain family 3, member b	CLEC3B	0.3859	0.106	0.41567	CLEC3B	C-type lectin domain family 3 member B
ENSRNOG00000000748		0.656002	1.57571	UP	3.97871	0.000822502	0.00674784
ENSRNOG00000039858	MFSD12	0.655953	1.57566	UP	2.06892	0.0101838	0.048551					Mfsd12	0.869	0.761163	-0.04504	Mfsd12	major facilitator superfamily domain containing 12	MFSD12	0.32858	0.0742	0.397394	MFSD12	major facilitator superfamily domain containing 12
ENSRNOG00000019147	STOM	0.655237	1.57487	UP	5.76756	7.60331e-05	0.00103318			ENSRNOG00000019147		Stom	0.165	0.0086629	-0.41215	Stom	stomatin	STOM	0.28282	0.0532	0.426314	STOM	stomatin
ENSRNOG00000001254	COL6A2	0.655134	1.57476	UP	7.80244	0.00387266	0.022795		ENSRNOG00000001254			Col6a2	0.199	0.0219982	0.39334	Col6a2	collagen, type VI, alpha 2	COL6A2	0.41179	0.124	0.468965	COL6A2	collagen type VI alpha 2 chain
ENSRNOG00000002461	NID1	0.654977	1.57459	UP	8.93415	0.00380551	0.0225046		ENSRNOG00000002461			Nid1	0.266	0.0637776	0.34312	Nid1	nidogen 1	NID1	0.79451	0.584	-0.102596	NID1	nidogen 1
ENSRNOG00000017980	ITGAL	0.65422	1.57376	UP	4.08762	0.000615256	0.00539029		ENSRNOG00000017980			Itgal	0.897	0.809161	0.026065	Itgal	integrin alpha L	ITGAL	0.60517	0.312	0.328929	ITGAL	integrin subunit alpha L
ENSRNOG00000012292	ALG8	0.653527	1.57301	UP	2.25406	0.0027647	0.0175185			ENSRNOG00000012292		Alg8	0.571	0.356979	0.17178	Alg8	asparagine-linked glycosylation 8 (alpha-1,3-glucosyltransferase)	ALG8	0.03935	0.000165	-1.56869	ALG8	ALG8, alpha-1,3-glucosyltransferase
ENSRNOG00000027990	CRIP1	0.653472	1.57295	UP	6.90747	0.00233745	0.0152905					Crip1	0.156	0.0051407	0.45574	Crip1	cysteine-rich protein 1 (intestinal)	CRIP1	0.42669	0.135	0.394971	CRIP1	cysteine rich protein 1
ENSRNOG00000002903	SPECC1	0.651453	1.57075	UP	3.96368	0.000246713	0.00257551					Specc1	0.709	0.530373	-0.082385	Specc1	sperm antigen with calponin homology and coiled-coil domains 1	SPECC1	0.49508	0.191	0.35669	SPECC1	sperm antigen with calponin homology and coiled-coil domains 1
ENSRNOG00000050780		0.650876	1.57012	UP	4.09412	0.000703468	0.00598175
ENSRNOG00000015496	TPM4	0.650475	1.56968	UP	7.0992	9.88101e-05	0.00125204		ENSRNOG00000015496			Tpm4	0.198	0.0217051	0.4002	Tpm4	tropomyosin 4	TPM4	0.25605	0.0426	0.639193	TPM4	tropomyosin 4
ENSRNOG00000012630	RHOC	0.647208	1.56613	UP	6.62631	2.22079e-06	5.98175e-05					Rhoc	0.155	0.0026269	0.66737	Rhoc	ras homolog family member C	RHOC	0.86752	0.712	-0.071152	RHOC	ras homolog family member C
ENSRNOG00000010265	ADA	0.646471	1.56533	UP	4.29929	0.0002276	0.00243017			ENSRNOG00000010265		Ada	0.927	0.860695	-0.022845	Ada	adenosine deaminase	ADA	0.60558	0.312	-0.198938	ADA	adenosine deaminase
ENSRNOG00000003763	PRDX4	0.645648	1.56444	UP	5.24264	0.000723024	0.00611558			ENSRNOG00000003763		Prdx4	0.2	0.0224062	0.365185	Prdx4	peroxiredoxin 4	PRDX4	0.29334	0.0579	-0.445053	PRDX4	peroxiredoxin 4
ENSRNOG00000011439	GRK5	0.645461	1.56424	UP	4.47767	0.000222293	0.00238729		ENSRNOG00000011439			Grk5	0.156	0.0052971	0.8653	Grk5	G protein-coupled receptor kinase 5	GRK5	0.42612	0.134	-0.476175	GRK5	G protein-coupled receptor kinase 5
ENSRNOG00000061484	ADAMTS2	0.645236	1.564	UP	6.15378	0.00256267	0.0164386		ENSRNOG00000061484			Adamts2	0.188	0.017215	0.691855	Adamts2	a disintegrin-like and metallopeptidase (reprolysin type) with thrombospondin type 1 motif, 2	ADAMTS2	0.40623	0.121	0.43076	ADAMTS2	ADAM metallopeptidase with thrombospondin type 1 motif 2
ENSRNOG00000018500		0.640862	1.55926	UP	3.07033	0.00116662	0.0089203
ENSRNOG00000010971	SNX18	0.63957	1.55786	UP	5.6795	1.73443e-06	4.83606e-05					Snx18	0.43	0.206899	0.27467	Snx18	sorting nexin 18	SNX18	0.95648	0.898	-0.022221	SNX18	sorting nexin 18
ENSRNOG00000013024	CSGALNAC	0.638844	1.55708	UP	4.28012	0.000543095	0.0048578			ENSRNOG00000013024
ENSRNOG00000014613	DDAH1	0.637817	1.55597	UP	5.40804	0.00744109	0.0382425	dimethylarginine dimethylaminohydrolase 1		ENSRNOG00000014613		Ddah1	0.175	0.011579	1.24316	Ddah1	dimethylarginine dimethylaminohydrolase 1	DDAH1	0.28187	0.0524	0.861107	DDAH1	dimethylarginine dimethylaminohydrolase 1
ENSRNOG00000019357	TAX1BP3	0.636821	1.5549	UP	5.7397	7.58177e-06	0.000163904					Tax1bp3	0.186	0.0159999	0.45474	Tax1bp3	Tax1 (human T cell leukemia virus type I) binding protein 3
ENSRNOG00000038999	RT1-A1	0.635969	1.55398	UP	6.35105	8.6934e-06	0.000182946
ENSRNOG00000019005	PDE8A	0.635969	1.55398	UP	4.53652	0.000293672	0.00293601					Pde8a	0.172	0.0105405	0.605065	Pde8a	phosphodiesterase 8A	PDE8A	0.81747	0.624	0.109372	PDE8A	phosphodiesterase 8A
ENSRNOG00000001417	PLOD3	0.635178	1.55313	UP	5.10045	7.54726e-06	0.000163583			ENSRNOG00000001417		Plod3	0.266	0.0635162	0.296175	Plod3	procollagen-lysine, 2-oxoglutarate 5-dioxygenase 3	PLOD3	0.1303	0.00799	0.762238	PLOD3	procollagen-lysine,2-oxoglutarate 5-dioxygenase 3
ENSRNOG00000019244	MXRA8	0.634553	1.55246	UP	6.1531	0.000341315	0.00332253					Mxra8	0.183	0.0141693	0.782695	Mxra8	matrix-remodelling associated 8	MXRA8	0.22878	0.0328	0.591979	MXRA8	matrix remodeling associated 8
ENSRNOG00000003786	TSPAN6	0.633978	1.55184	UP	4.69252	8.66708e-05	0.00113422					Tspan6	0.163	0.0081493	0.77247	Tspan6	tetraspanin 6	TSPAN6	0.15387	0.0124	-0.925948	TSPAN6	tetraspanin 6
ENSRNOG00000009369	TOR4A	0.633953	1.55181	UP	3.09349	0.00060592	0.00532531					Tor4a	0.754	0.589975	0.082005	Tor4a	torsin family 4, member A	TOR4A	0.76121	0.529	0.116291	TOR4A	torsin family 4 member A
ENSRNOG00000011276	FAM213A	0.633802	1.55165	UP	2.79872	0.00128802	0.00962747					Fam213a	0.326	0.11113	-0.189955	Fam213a	family with sequence similarity 213, member A	FAM213A	0.35264	0.0866	-0.400765	FAM213A	family with sequence similarity 213 member A
ENSRNOG00000018730	NECTIN2	0.633479	1.5513	UP	4.23692	0.00121655	0.00925034		ENSRNOG00000018730			Nectin2	0.311	0.0996675	-0.19831	Nectin2	nectin cell adhesion molecule 2	NECTIN2	0.14909	0.0112	0.924637	NECTIN2	nectin cell adhesion molecule 2
ENSRNOG00000030467	UBE2L6	0.632427	1.55017	UP	3.60617	0.00213636	0.0143164					Ube2l6	0.743	0.575199	0.08227	Ube2l6	ubiquitin-conjugating enzyme E2L 6	UBE2L6	0.7493	0.511	0.200694	UBE2L6	ubiquitin conjugating enzyme E2 L6
ENSRNOG00000023129	MFSD9	0.631691	1.54938	UP	2.18411	0.00814591	0.0409658					Mfsd9	0.624	0.420236	-0.084365	Mfsd9	major facilitator superfamily domain containing 9	MFSD9	0.93509	0.851	0.036539	MFSD9	major facilitator superfamily domain containing 9
ENSRNOG00000008622	CREB5	0.631532	1.54921	UP	3.14366	0.00348925	0.0209607					Creb5	0.355	0.136168	0.2198	Creb5	cAMP responsive element binding protein 5	CREB5	0.05046	0.000283	1.68057	CREB5	cAMP responsive element binding protein 5
ENSRNOG00000051450	ABRACL	0.630276	1.54786	UP	4.56441	0.000217163	0.00234277											ABRACL	0.66611	0.388	-0.26185	ABRACL	ABRA C-terminal like
ENSRNOG00000009401	LMO2	0.627714	1.54511	UP	4.5387	5.15993e-05	0.000762808					Lmo2	0.416	0.193126	0.169385	Lmo2	LIM domain only 2	LMO2	0.5684	0.269	0.222502	LMO2	LIM domain only 2
ENSRNOG00000060580	SLC10A3	0.627417	1.5448	UP	4.1511	8.62626e-05	0.00113115											SLC10A3	0.73392	0.487	0.12231	SLC10A3	solute carrier family 10 member 3
ENSRNOG00000003014	POGLUT1	0.627215	1.54458	UP	4.47921	7.95017e-05	0.00106381					Poglut1	0.219	0.0325153	0.421205	Poglut1	protein O-glucosyltransferase 1	POGLUT1	0.39871	0.116	-0.769917	POGLUT1	protein O-glucosyltransferase 1
ENSRNOG00000016846	PIK3CD	0.626731	1.54406	UP	4.39287	5.33972e-08	2.77766e-06		ENSRNOG00000016846			Pik3cd	0.978	0.954103	-0.00634	Pik3cd	phosphatidylinositol 3-kinase catalytic delta polypeptide	PIK3CD	0.60035	0.305	0.194984	PIK3CD	phosphatidylinositol-4,5-bisphosphate 3-kinase catalytic subunit delta
ENSRNOG00000015442	SFXN3	0.625448	1.54269	UP	5.08168	0.000166431	0.00189754			ENSRNOG00000015442		Sfxn3	0.181	0.0131609	0.56883	Sfxn3	sideroflexin 3	SFXN3	0.63547	0.347	0.180703	SFXN3	sideroflexin 3
ENSRNOG00000001383	SLC8B1	0.625416	1.54266	UP	3.44102	0.000235174	0.0024877			ENSRNOG00000001383		Slc8b1	0.852	0.732773	0.04134	Slc8b1	solute carrier family 8 (sodium/lithium/calcium exchanger), member B1	SLC8B1	0.89515	0.768	0.052934	SLC8B1	solute carrier family 8 member B1
ENSRNOG00000017146	NFATC1	0.625303	1.54253	UP	3.7222	0.00313659	0.0192521					Nfatc1	0.474	0.250026	0.149315	Nfatc1	nuclear factor of activated T cells, cytoplasmic, calcineurin dependent 1	NFATC1	0.1693	0.0159	0.694963	NFATC1	nuclear factor of activated T-cells 1
ENSRNOG00000016166	PDLIM1	0.625208	1.54243	UP	6.61485	3.78192e-06	9.20379e-05		ENSRNOG00000016166			Pdlim1	0.156	0.0035151	0.699265	Pdlim1	PDZ and LIM domain 1 (elfin)	PDLIM1	0.41769	0.129	0.457165	PDLIM1	PDZ and LIM domain 1
ENSRNOG00000001555	btg3	0.62497	1.54218	UP	3.91719	0.000402386	0.00380143			ENSRNOG00000001555								BTG3	0.73339	0.486	0.195529	BTG3	BTG anti-proliferation factor 3
ENSRNOG00000011311	PAPSS1	0.62458	1.54176	UP	4.75486	6.8322e-06	0.000150634			ENSRNOG00000011311		Papss1	0.156	0.0044662	0.50792	Papss1	3'-phosphoadenosine 5'-phosphosulfate synthase 1	PAPSS1	0.25167	0.041	-0.475548	PAPSS1	3'-phosphoadenosine 5'-phosphosulfate synthase 1
ENSRNOG00000004660	FZD6	0.624189	1.54134	UP	5.04552	0.000225027	0.00240888					Fzd6	0.578	0.36496	0.105295	Fzd6	frizzled class receptor 6	FZD6	0.25756	0.0431	-0.565269	FZD6	frizzled class receptor 6
ENSRNOG00000007529	BMF	0.622282	1.53931	UP	3.12054	0.00127963	0.0095842					Bmf	0.242	0.0477317	-0.28356	Bmf	BCL2 modifying factor	BMF	0.72854	0.479	-0.147943	BMF	Bcl2 modifying factor
ENSRNOG00000011501	ATP1B3	0.622225	1.53925	UP	6.55077	3.20028e-06	8.0715e-05					Atp1b3	0.176	0.0117662	0.415105	Atp1b3	ATPase, Na+/K+ transporting, beta 3 polypeptide	ATP1B3	0.10232	0.00399	0.89116	ATP1B3	ATPase Na+/K+ transporting subunit beta 3
ENSRNOG00000008427	NECAP2	0.622134	1.53915	UP	4.54551	0.000197128	0.00217599					Necap2	0.282	0.0759687	0.299515	Necap2	NECAP endocytosis associated 2	NECAP2	0.53658	0.234	0.281266	NECAP2	NECAP endocytosis associated 2
ENSRNOG00000016874	Zfp521	0.622101	1.53912	UP	4.68848	0.000715652	0.00606247					Zfp521	0.614	0.407417	0.09696	Zfp521	zinc finger protein 521
ENSRNOG00000023910	MAN2B1	0.621414	1.53838	UP	5.95108	8.59286e-07	2.76133e-05					Man2b1	0.72	0.544681	0.07509	Man2b1	mannosidase 2, alpha B1	MAN2B1	0.28123	0.0522	-0.457558	MAN2B1	mannosidase alpha class 2B member 1
ENSRNOG00000009112	PON2	0.620573	1.53749	UP	4.89697	2.41993e-05	0.000418734			ENSRNOG00000009112		Pon2	0.248	0.0512877	0.368895	Pon2	paraoxonase 2	PON2	0.14791	0.0111	-0.613669	PON2	paraoxonase 2
ENSRNOG00000013538	CAPZA1	0.620305	1.5372	UP	6.22263	7.90525e-07	2.58528e-05		ENSRNOG00000013538			Capza1	0.156	0.0037224	0.519245	Capza1	capping protein (actin filament) muscle Z-line, alpha 1	CAPZA1	0.34531	0.0829	-0.494783	CAPZA1	capping actin protein of muscle Z-line alpha subunit 1
ENSRNOG00000059406		0.620259	1.53715	UP	4.364	0.000310344	0.00307866
ENSRNOG00000008673	ARPC3	0.617274	1.53397	UP	6.0612	4.51396e-05	0.00068746		ENSRNOG00000008673			Arpc3	0.226	0.0365964	0.284135	Arpc3	actin related protein 2/3 complex, subunit 3	ARPC3	0.9977	0.994	-0.0015025	ARPC3	actin related protein 2/3 complex subunit 3
ENSRNOG00000055082	MAZ	0.617023	1.53371	UP	2.91403	0.00688465	0.0359704					Maz	0.617	0.411037	-0.08598	Maz	MYC-associated zinc finger protein (purine-binding transcription factor)	MAZ	0.43424	0.141	0.488181	MAZ	MYC associated zinc finger protein
ENSRNOG00000009712	GALE	0.615211	1.53178	UP	2.75075	0.00819601	0.0411432			ENSRNOG00000009712		Gale	0.513	0.290883	-0.147545	Gale	galactose-4-epimerase, UDP	GALE	0.94673	0.875	-0.028409	GALE	UDP-galactose-4-epimerase
ENSRNOG00000013454	RALA	0.614901	1.53145	UP	5.12156	0.00019758	0.00217796		ENSRNOG00000013454			Rala	0.58	0.367368	0.09963	Rala	v-ral simian leukemia viral oncogene A (ras related)	RALA	0.63501	0.346	-0.233251	RALA	RALA Ras like proto-oncogene A
ENSRNOG00000037951		0.614726	1.53127	UP	3.26495	0.00201674	0.0136744
ENSRNOG00000004217	STK10	0.614611	1.53115	UP	3.95885	9.45294e-07	2.94119e-05					Stk10	0.223	0.0350984	0.308305	Stk10	serine/threonine kinase 10	STK10	0.33996	0.0801	0.363537	STK10	serine/threonine kinase 10
ENSRNOG00000008554	SLC9A9	0.613509	1.52998	UP	4.53022	0.000132846	0.00159412					Slc9a9	0.186	0.0163997	0.34904	Slc9a9	solute carrier family 9 (sodium/hydrogen exchanger), member 9	SLC9A9	0.33834	0.0791	-0.898107	SLC9A9	solute carrier family 9 member A9
ENSRNOG00000011559	CNN3	0.611824	1.52819	UP	6.20752	9.02966e-06	0.000188356		ENSRNOG00000011559			Cnn3	0.156	0.0045633	0.53626	Cnn3	calponin 3, acidic	CNN3	0.68561	0.416	0.191163	CNN3	calponin 3
ENSRNOG00000003613	MID1	0.611803	1.52817	UP	4.67453	0.000258643	0.00267766		ENSRNOG00000003613			Mid1	0.927	0.860846	0.025865	Mid1	midline 1	MID1	0.08239	0.00177	0.937451	MID1	midline 1
ENSRNOG00000021887	CYB561D2	0.611479	1.52782	UP	2.52601	0.0019932	0.013559			ENSRNOG00000021887		Cyb561d2	0.701	0.518392	-0.140115	Cyb561d2	cytochrome b-561 domain containing 2	CYB561D2	0.76105	0.529	0.129803	CYB561D2	cytochrome b561 family member D2
ENSRNOG00000012616	PPT1	0.611227	1.52756	UP	5.97852	7.62193e-05	0.00103409			ENSRNOG00000012616		Ppt1	0.544	0.324537	0.10411	Ppt1	palmitoyl-protein thioesterase 1	PPT1	0.0553	0.000414	-1.22056	PPT1	palmitoyl-protein thioesterase 1
ENSRNOG00000004959	ACTR2	0.61121	1.52754	UP	6.10663	7.47435e-06	0.000162214		ENSRNOG00000004959			Actr2	0.183	0.0146822	0.429455	Actr2	ARP2 actin-related protein 2	ACTR2	0.4257	0.134	-0.378269	ACTR2	ARP2 actin related protein 2 homolog
ENSRNOG00000010529	THBS2	0.61092	1.52723	UP	6.96816	0.000592043	0.0052282	thrombospondin 2	ENSRNOG00000010529			Thbs2	0.43	0.206767	0.250365	Thbs2	thrombospondin 2	THBS2	0.16085	0.014	1.31229	THBS2	thrombospondin 2
ENSRNOG00000002122	LRRC8C	0.610172	1.52644	UP	4.88582	0.000518821	0.00468919					Lrrc8c	0.16	0.0068085	0.531165	Lrrc8c	leucine rich repeat containing 8 family, member C	LRRC8C	0.38707	0.107	0.312984	LRRC8C	leucine rich repeat containing 8 family member C
ENSRNOG00000060410	PCDH1	0.609612	1.52585	UP	3.85842	0.00122782	0.00930279					Pcdh1	0.289	0.0822994	0.22437	Pcdh1	protocadherin 1	PCDH1	0.543	0.241	0.251011	PCDH1	protocadherin 1
ENSRNOG00000011394	KIF3C	0.609292	1.52551	UP	1.97078	0.00958034	0.0462915		ENSRNOG00000011394			Kif3c	0.941	0.885088	0.01507	Kif3c	kinesin family member 3C	KIF3C	0.39057	0.11	0.319145	KIF3C	kinesin family member 3C
ENSRNOG00000004146	CORO7	0.608401	1.52457	UP	3.06282	0.000266467	0.00273803		ENSRNOG00000004146			Coro7	0.8	0.654841	0.04807	Coro7	coronin 7
ENSRNOG00000005326	CNRIP1	0.608096	1.52425	UP	2.98304	0.0010025	0.00790883					Cnrip1	0.175	0.011258	0.410765	Cnrip1	cannabinoid receptor interacting protein 1	CNRIP1	0.61468	0.322	0.194605	CNRIP1	cannabinoid receptor interacting protein 1
ENSRNOG00000011228	LAYN	0.60725	1.52335	UP	2.82056	0.00585961	0.0316172		ENSRNOG00000011228			Layn	0.371	0.15007	0.309635	Layn	layilin	LAYN	0.31204	0.0662	0.374303	LAYN	layilin
ENSRNOG00000019308	ARRB2	0.606677	1.52275	UP	3.45681	0.00503941	0.0280555					Arrb2	0.488	0.265163	-0.146115	Arrb2	arrestin, beta 2	ARRB2	0.8527	0.685	-0.115419	ARRB2	arrestin beta 2
ENSRNOG00000011683	FES	0.6061	1.52214	UP	4.05802	0.000140565	0.00165947		ENSRNOG00000011683			Fes	0.771	0.61297	0.05195	Fes	feline sarcoma oncogene	FES	0.83532	0.655	0.0987165	FES	FES proto-oncogene, tyrosine kinase
ENSRNOG00000018835	NOTCH2	0.605509	1.52152	UP	5.85547	0.00163696	0.0116185	notch 2	ENSRNOG00000018835			Notch2	0.801	0.656486	0.0585	Notch2	notch 2	NOTCH2	0.34937	0.0849	0.353054	NOTCH2	notch 2
ENSRNOG00000007622	ARRDC1	0.604077	1.52001	UP	3.63694	0.00151174	0.0109505					Arrdc1	0.959	0.916327	0.011605	Arrdc1	arrestin domain containing 1	ARRDC1	0.75221	0.515	0.138132	ARRDC1	arrestin domain containing 1
ENSRNOG00000050233	CCHCR1	0.602865	1.51873	UP	2.40223	0.00385364	0.0226991					Cchcr1	0.429	0.205868	-0.15731	Cchcr1	coiled-coil alpha-helical rod protein 1	CCHCR1	0.54925	0.248	0.229512	CCHCR1	coiled-coil alpha-helical rod protein 1
ENSRNOG00000017751	ARL6IP1	0.602768	1.51863	UP	5.94966	3.48148e-05	0.000557238					Arl6ip1	0.347	0.129626	0.21907	Arl6ip1	ADP-ribosylation factor-like 6 interacting protein 1	ARL6IP1	0.31323	0.0666	-0.682032	ARL6IP1	ADP ribosylation factor like GTPase 6 interacting protein 1
ENSRNOG00000012062	NPC2	0.602714	1.51857	UP	6.56165	4.74376e-05	0.000717208					Npc2	0.739	0.570221	0.065145	Npc2	Niemann-Pick type C2	NPC2	0.74819	0.509	-0.138821	NPC2	NPC intracellular cholesterol transporter 2
ENSRNOG00000059276	LOC49826	0.602484	1.51833	UP	2.1982	0.00607294	0.0326308
ENSRNOG00000017600	PTPN9	0.601971	1.51779	UP	4.97542	9.62868e-05	0.00123387					Ptpn9	0.329	0.113484	0.28199	Ptpn9	protein tyrosine phosphatase, non-receptor type 9	PTPN9	0.65481	0.372	0.184396	PTPN9	protein tyrosine phosphatase, non-receptor type 9
ENSRNOG00000019374	CSK	0.600868	1.51663	UP	4.18344	9.20308e-06	0.000191254				ENSRNOG00000019374	Csk	0.985	0.967467	0.005155	Csk	c-src tyrosine kinase	CSK	0.53356	0.231	0.233037	CSK	c-src tyrosine kinase
ENSRNOG00000002353	RAB3GAP2	0.598113	1.51374	UP	5.52725	2.36295e-05	0.000409726					Rab3gap2	0.16	0.006191	0.464925	Rab3gap2	RAB3 GTPase activating protein subunit 2	RAB3GAP2	0.09439	0.00286	-0.867432	RAB3GAP2	RAB3 GTPase activating non-catalytic protein subunit 2
ENSRNOG00000028504	SOCS5	0.59685	1.51241	UP	5.92815	3.30657e-05	0.00053542					Socs5	0.492	0.268993	0.139	Socs5	suppressor of cytokine signaling 5	SOCS5	0.63366	0.345	-0.176267	SOCS5	suppressor of cytokine signaling 5
ENSRNOG00000003954	IL2RG	0.596548	1.51209	UP	4.47492	0.000133031	0.00159427					Il2rg	0.205	0.0256414	0.47827	Il2rg	interleukin 2 receptor, gamma chain	IL2RG	0.49103	0.188	0.27297	IL2RG	interleukin 2 receptor subunit gamma
ENSRNOG00000009470	FLNB	0.595658	1.51116	UP	5.89901	5.79486e-05	0.000830131		ENSRNOG00000009470			Flnb	0.24	0.0466346	0.27703	Flnb	filamin, beta	FLNB	0.38625	0.107	0.322644	FLNB	filamin B
ENSRNOG00000009910	SWAP70	0.595064	1.51054	UP	5.05646	9.54099e-07	2.95951e-05					Swap70	0.167	0.0090485	0.44926	Swap70	SWA-70 protein	SWAP70	0.57179	0.272	0.24684	SWAP70	SWAP switching B-cell complex 70kDa subunit
ENSRNOG00000005249	SNX6	0.594579	1.51003	UP	5.52149	1.05837e-06	3.23259e-05					Snx6	0.193	0.0190392	0.393525	Snx6	sorting nexin 6	SNX6	0.05682	0.000472	-1.16598	SNX6	sorting nexin 6
ENSRNOG00000053200	dock10	0.594251	1.50969	UP	5.2217	0.000125133	0.00152689					Dock10	0.208	0.0268428	0.35396	Dock10	dedicator of cytokinesis 10	DOCK10	0.70544	0.442	-0.206203	DOCK10	dedicator of cytokinesis 10
ENSRNOG00000000170	SLC30A4	0.594139	1.50957	UP	5.78398	0.000291219	0.00292202					Slc30a4	0.183	0.0147236	0.528425	Slc30a4	solute carrier family 30 (zinc transporter), member 4	SLC30A4	0.32785	0.074	-0.421552	SLC30A4	solute carrier family 30 member 4
ENSRNOG00000030954	FAT1	0.593821	1.50924	UP	7.79367	0.00340944	0.0206302		ENSRNOG00000030954			Fat1	0.26	0.0597022	0.534365	Fat1	FAT atypical cadherin 1	FAT1	0.77827	0.558	-0.110728	FAT1	FAT atypical cadherin 1
ENSRNOG00000008904	FLI1	0.593584	1.50899	UP	5.15079	0.000243631	0.00254901					Fli1	0.274	0.0706135	0.21916	Fli1	Friend leukemia integration 1	FLI1	0.61205	0.32	0.213155	FLI1	Fli-1 proto-oncogene, ETS transcription factor
ENSRNOG00000006828	BAZ1A	0.592866	1.50824	UP	4.28646	0.000597969	0.00526935					Baz1a	0.16	0.0074662	0.433565	Baz1a	bromodomain adjacent to zinc finger domain 1A	BAZ1A	0.88012	0.737	0.145009	BAZ1A	bromodomain adjacent to zinc finger domain 1A
ENSRNOG00000015679	DOK4	0.592293	1.50764	UP	4.46803	0.00187362	0.0128947					Dok4	0.494	0.270904	0.14517	Dok4	docking protein 4	DOK4	0.58107	0.283	0.240127	DOK4	docking protein 4
ENSRNOG00000013013	TLE3	0.591049	1.50634	UP	3.77881	0.000489476	0.00447191					Tle3	0.53	0.309435	0.11308	Tle3	transducin-like enhancer of split 3	TLE3	0.11965	0.00609	0.810652	TLE3	transducin like enhancer of split 3
ENSRNOG00000012826	CREB3L2	0.590938	1.50623	UP	5.00914	0.000139266	0.00164881					Creb3l2	0.201	0.0230068	0.57278	Creb3l2	cAMP responsive element binding protein 3-like 2	CREB3L2	0.1741	0.0171	0.75273	CREB3L2	cAMP responsive element binding protein 3 like 2
ENSRNOG00000004305	ABL2	0.590481	1.50575	UP	3.73349	0.0084574	0.0421629		ENSRNOG00000004305			Abl2	0.753	0.588239	0.08	Abl2	v-abl Abelson murine leukemia viral oncogene 2 (arg, Abelson-related gene)	ABL2	0.56697	0.267	0.44685	ABL2	ABL proto-oncogene 2, non-receptor tyrosine kinase
ENSRNOG00000005608	TEAD4	0.589554	1.50478	UP	3.8684	0.00734923	0.0378981					Tead4	0.894	0.803546	-0.026725	Tead4	TEA domain family member 4	TEAD4	0.18221	0.0189	0.638609	TEAD4	TEA domain transcription factor 4
ENSRNOG00000019180	ACSL4	0.589352	1.50457	UP	4.91245	0.00141582	0.010396			ENSRNOG00000019180		Acsl4	0.218	0.0319303	0.386305	Acsl4	acyl-CoA synthetase long-chain family member 4	ACSL4	0.91828	0.813	-0.074645	ACSL4	acyl-CoA synthetase long-chain family member 4
ENSRNOG00000013387	TPCN2	0.588621	1.50381	UP	2.34785	0.0101293	0.0483956					Tpcn2	0.545	0.325472	0.10604	Tpcn2	two pore segment channel 2	TPCN2	0.49202	0.189	0.272935	TPCN2	two pore segment channel 2
ENSRNOG00000020660	CFL1	0.587708	1.50286	UP	7.76098	1.64099e-05	0.000304801		ENSRNOG00000020660			Cfl1	0.359	0.140319	0.19923	Cfl1	cofilin 1, non-muscle	CFL1	0.89742	0.772	-0.0528885	CFL1	cofilin 1
ENSRNOG00000004494	LTA4H	0.587311	1.50244	UP	4.97514	0.000193294	0.00214077			ENSRNOG00000004494		Lta4h	0.235	0.0425741	0.30436	Lta4h	leukotriene A4 hydrolase	LTA4H	0.17412	0.0171	-0.680536	LTA4H	leukotriene A4 hydrolase
ENSRNOG00000025428	RP2	0.587217	1.50235	UP	4.00753	0.00169741	0.0119573					Rp2	0.24	0.0465761	0.550455	Rp2	retinitis pigmentosa 2 homolog	RP2	0.48426	0.183	-0.32277	RP2	retinitis pigmentosa 2 (X-linked recessive)
ENSRNOG00000007864	VRK2	0.586711	1.50182	UP	2.79077	0.000809737	0.00667601			ENSRNOG00000007864		Vrk2	0.579	0.365418	0.111965	Vrk2	vaccinia related kinase 2	VRK2	0.05389	0.000363	-1.29009	VRK2	vaccinia related kinase 2
ENSRNOG00000020889	NUCB1	0.586103	1.50119	UP	6.81492	0.000105838	0.00132764					Nucb1	0.96	0.917087	0.012995	Nucb1	nucleobindin 1	NUCB1	0.11805	0.0059	0.947545	NUCB1	nucleobindin 1
ENSRNOG00000022697	CLEC14A	0.58544	1.5005	UP	5.91218	0.0101141	0.0483374	C-type lectin domain containing 14A	ENSRNOG00000022697			Clec14a	0.16	0.0070879	0.796135	Clec14a	C-type lectin domain family 14, member a	CLEC14A	0.46353	0.164	0.299	CLEC14A	C-type lectin domain family 14 member A
ENSRNOG00000019859	PLA2G15	0.5851	1.50014	UP	4.25532	0.000748738	0.00625991			ENSRNOG00000019859		Pla2g15	0.519	0.298171	0.13287	Pla2g15	phospholipase A2, group XV	PLA2G15	0.72075	0.467	0.181174	PLA2G15	phospholipase A2 group XV
ENSRNOG00000012924	NEMP2	0.584904	1.49994	UP	2.35367	0.00273287	0.0173696											NEMP2	0.2906	0.0568	-0.391307	NEMP2	nuclear envelope integral membrane protein 2
ENSRNOG00000057125	ddr1	0.583859	1.49885	UP	4.74463	0.000360092	0.00347484		ENSRNOG00000057125			Ddr1	0.298	0.0888501	0.255805	Ddr1	discoidin domain receptor family, member 1	DDR1	0.57233	0.273	0.222781	DDR1	discoidin domain receptor tyrosine kinase 1
ENSRNOG00000020078	VSTM4	0.582671	1.49762	UP	3.1135	0.00405525	0.0235944					Vstm4	0.322	0.10823	-0.21054	Vstm4	V-set and transmembrane domain containing 4	VSTM4	0.89422	0.767	-0.062859	VSTM4	V-set and transmembrane domain containing 4
ENSRNOG00000014357	GJA4	0.582524	1.49747	UP	4.67129	0.000150807	0.00176411					Gja4	0.178	0.0122002	0.41743	Gja4	gap junction protein, alpha 4	GJA4	0.51933	0.216	0.261109	GJA4	gap junction protein alpha 4
ENSRNOG00000019675	pycard	0.582276	1.49721	UP	4.0569	0.000371644	0.00356769			ENSRNOG00000019675	ENSRNOG00000019675	Pycard	0.641	0.441159	-0.080925	Pycard	PYD and CARD domain containing	PYCARD	0.80889	0.609	-0.096741	PYCARD	PYD and CARD domain containing
ENSRNOG00000000645	REEP3	0.582233	1.49716	UP	5.97614	0.0003633	0.00349947					Reep3	0.219	0.0324322	0.375745	Reep3	receptor accessory protein 3	REEP3	0.56633	0.266	-0.212732	REEP3	receptor accessory protein 3
ENSRNOG00000026124	ID3	0.58197	1.49689	UP	5.84771	0.00278132	0.017597					Id3	0.156	0.0029578	0.69658	Id3	inhibitor of DNA binding 3	ID3	0.63442	0.346	0.351672	ID3	inhibitor of DNA binding 3, HLH protein
ENSRNOG00000004516	ITGBL1	0.58195	1.49687	UP	6.19181	0.0022265	0.0148013					Itgbl1	0.156	0.0032371	2.18648	Itgbl1	integrin, beta-like 1	ITGBL1	0.52767	0.224	0.244191	ITGBL1	integrin subunit beta like 1
ENSRNOG00000016357	CASC4	0.581212	1.49611	UP	4.13766	0.00955859	0.0461998					Casc4	0.16	0.0073672	0.700455	Casc4	cancer susceptibility candidate 4	CASC4	0.97851	0.946	0.012682	CASC4	cancer susceptibility candidate 4
ENSRNOG00000021104	EMP3	0.580492	1.49536	UP	5.19348	0.00951014	0.0460191					Emp3	0.209	0.0274302	0.48063	Emp3	epithelial membrane protein 3	EMP3	0.81864	0.625	-0.170439	EMP3	epithelial membrane protein 3
ENSRNOG00000011339	SLK	0.58049	1.49536	UP	6.70649	0.000146182	0.00171726		ENSRNOG00000011339			Slk	0.186	0.0160758	0.343835	Slk	STE20-like kinase	SLK	0.86366	0.704	-0.113614	SLK	STE20 like kinase
ENSRNOG00000016265	ACSL5	0.578532	1.49333	UP	5.99	1.04941e-05	0.000213299			ENSRNOG00000016265		Acsl5	0.168	0.0092037	0.524025	Acsl5	acyl-CoA synthetase long-chain family member 5	ACSL5	0.39958	0.117	0.474268	ACSL5	acyl-CoA synthetase long-chain family member 5
ENSRNOG00000016248	SOX18	0.578405	1.4932	UP	3.77204	0.00888149	0.0437659	SRY box 18				Sox18	0.495	0.271403	0.160705	Sox18	SRY (sex determining region Y)-box 18	SOX18	0.45196	0.156	0.469441	SOX18	SRY-box 18
ENSRNOG00000016122	HMGCR	0.578276	1.49306	UP	4.25916	0.000104867	0.00131944			ENSRNOG00000016122		Hmgcr	0.186	0.0163041	0.436155	Hmgcr	3-hydroxy-3-methylglutaryl-Coenzyme A reductase	HMGCR	0.56281	0.262	-0.305677	HMGCR	3-hydroxy-3-methylglutaryl-CoA reductase
ENSRNOG00000007728	GSDMD	0.577957	1.49273	UP	3.66571	0.000520874	0.00469689					Gsdmd	0.349	0.131334	0.18364	Gsdmd	gasdermin D	GSDMD	0.56233	0.262	0.231471	GSDMD	gasdermin D
ENSRNOG00000020325	CALHM2	0.575424	1.49012	UP	3.80132	0.00747382	0.0383387					Calhm2	0.356	0.137325	0.26972	Calhm2	calcium homeostasis modulator 2	CALHM2	0.83701	0.658	0.117713	CALHM2	calcium homeostasis modulator 2
ENSRNOG00000007089	LGMN	0.575205	1.48989	UP	7.5234	1.43593e-05	0.000273171					Lgmn	0.669	0.47843	-0.074595	Lgmn	legumain	LGMN	0.33902	0.0796	-0.651196	LGMN	legumain
ENSRNOG00000005615	GADD45A	0.574936	1.48961	UP	4.88616	0.00199061	0.0135469			ENSRNOG00000005615		Gadd45a	0.191	0.0181461	0.362655	Gadd45a	growth arrest and DNA-damage-inducible 45 alpha	GADD45A	0.1373	0.00912	1.40556	GADD45A	growth arrest and DNA damage inducible alpha
ENSRNOG00000001833	MCM4	0.574687	1.48935	UP	4.5748	0.00438874	0.0251307					Mcm4	0.234	0.0419698	0.26927	Mcm4	minichromosome maintenance complex component 4	MCM4	0.85074	0.682	-0.077795	MCM4	minichromosome maintenance complex component 4
ENSRNOG00000018092	CD83	0.573944	1.48859	UP	3.89923	0.00306648	0.0189054					Cd83	0.784	0.632378	-0.063505	Cd83	CD83 antigen	CD83	0.17297	0.0168	0.815295	CD83	CD83 molecule
ENSRNOG00000015980	DCLRE1C	0.573755	1.48839	UP	2.60193	0.0023008	0.0151439				ENSRNOG00000015980	Dclre1c	0.522	0.301075	0.13044	Dclre1c	DNA cross-link repair 1C	DCLRE1C	0.09439	0.00281	-0.849082	DCLRE1C	DNA cross-link repair 1C
ENSRNOG00000020388	INPP5F	0.573691	1.48833	UP	4.287	0.0012364	0.00934493					Inpp5f	0.276	0.071788	0.315695	Inpp5f	inositol polyphosphate-5-phosphatase F	INPP5F	0.5798	0.281	0.339649	INPP5F	inositol polyphosphate-5-phosphatase F
ENSRNOG00000017003	plxna1	0.573654	1.48829	UP	5.23315	0.000382511	0.0036465					Plxna1	0.608	0.400284	-0.08891	Plxna1	plexin A1	PLXNA1	0.23347	0.0346	0.627359	PLXNA1	plexin A1
ENSRNOG00000023807	CCNYL1	0.573386	1.48801	UP	3.72151	0.00539375	0.0296514					Ccnyl1	0.183	0.0143403	0.526165	Ccnyl1	cyclin Y-like 1	CCNYL1	0.91685	0.81	-0.0599845	CCNYL1	cyclin Y like 1
ENSRNOG00000003496	TBC1D9	0.571821	1.4864	UP	3.36374	0.0012656	0.00949401					Tbc1d9	0.346	0.127975	-0.190255	Tbc1d9	TBC1 domain family, member 9	TBC1D9	0.22955	0.0331	0.608025	TBC1D9	TBC1 domain family member 9
ENSRNOG00000000925	PSPH	0.571552	1.48612	UP	2.46236	0.00519673	0.0287745			ENSRNOG00000000925		Psph	0.518	0.296714	-0.14234	Psph	phosphoserine phosphatase	PSPH	0.26812	0.0472	-0.483065	PSPH	phosphoserine phosphatase
ENSRNOG00000052990	CERS5	0.571516	1.48608	UP	5.15076	5.65513e-05	0.000815313			ENSRNOG00000052990		Cers5	0.254	0.0551437	0.33455	Cers5	ceramide synthase 5	CERS5	0.89814	0.773	-0.0578655	CERS5	ceramide synthase 5
ENSRNOG00000012364	PRICKLE2	0.570486	1.48502	UP	4.64639	0.00343485	0.0207226					Prickle2	0.233	0.0413955	0.32778	Prickle2	prickle planar cell polarity protein 2	PRICKLE2	0.28385	0.0537	0.480291	PRICKLE2	prickle planar cell polarity protein 2
ENSRNOG00000013743	SEC61A1	0.569637	1.48415	UP	6.60216	0.000169241	0.00191776					Sec61a1	0.247	0.0510403	0.367325	Sec61a1	Sec61 alpha 1 subunit (S. cerevisiae)	SEC61A1	0.96462	0.915	-0.0345495	SEC61A1	Sec61 translocon alpha 1 subunit
ENSRNOG00000000529	PIM1	0.569139	1.48364	UP	2.48933	0.00782291	0.0397134					Pim1	0.219	0.0323462	-0.336685	Pim1	proviral integration site 1	PIM1	0.19916	0.0231	1.2546	PIM1	Pim-1 proto-oncogene, serine/threonine kinase
ENSRNOG00000053452	LOC10036	0.568139	1.48261	UP	4.53211	0.00519967	0.0287745
ENSRNOG00000020182	MVP	0.567514	1.48197	UP	6.71222	0.00023062	0.00245925					Mvp	0.16	0.0060104	0.61169	Mvp	major vault protein	MVP	0.62698	0.338	0.19433	MVP	major vault protein
ENSRNOG00000032948	TYK2	0.567192	1.48164	UP	4.34114	8.01613e-05	0.00106749					Tyk2	0.996	0.991767	-0.001235	Tyk2	tyrosine kinase 2	TYK2	0.52733	0.224	0.244408	TYK2	tyrosine kinase 2
ENSRNOG00000013851	SPRY4	0.567109	1.48155	UP	4.51188	9.89183e-06	0.000203033		ENSRNOG00000013851			Spry4	0.274	0.0703962	0.22623	Spry4	sprouty homolog 4 (Drosophila)	SPRY4	0.05046	0.000309	1.43933	SPRY4	sprouty RTK signaling antagonist 4
ENSRNOG00000010522	TLR4	0.566497	1.48092	UP	4.87152	0.00239704	0.0155864			ENSRNOG00000010522	ENSRNOG00000010522	Tlr4	0.155	8.91e-05	1.8596	Tlr4	toll-like receptor 4	TLR4	0.47666	0.176	-0.329531	TLR4	toll like receptor 4
ENSRNOG00000000816	PPP1R18	0.566416	1.48084	UP	4.63533	1.97219e-06	5.39953e-05					Ppp1r18	0.43	0.20676	0.203665	Ppp1r18	protein phosphatase 1, regulatory subunit 18
ENSRNOG00000045838	HPS1	0.565979	1.48039	UP	3.48566	0.000189051	0.00210582					Hps1	0.489	0.2653	-0.150695	Hps1	Hermansky-Pudlak syndrome 1	HPS1	0.25368	0.0418	0.501876	HPS1	HPS1, biogenesis of lysosomal organelles complex 3 subunit 1
ENSRNOG00000024433	FBXL7	0.565417	1.47982	UP	2.83133	0.002002	0.0136077			ENSRNOG00000024433		Fbxl7	0.248	0.0516373	0.264225	Fbxl7	F-box and leucine-rich repeat protein 7	FBXL7	0.38635	0.107	0.333485	FBXL7	F-box and leucine rich repeat protein 7
ENSRNOG00000010664	WDR73	0.565304	1.4797	UP	2.56148	0.00233776	0.0152905					Wdr73	0.388	0.165488	0.26395	Wdr73	WD repeat domain 73	WDR73	0.53003	0.227	-0.328726	WDR73	WD repeat domain 73
ENSRNOG00000029079	HSPB7	0.564945	1.47933	UP	9.23352	0.00024784	0.0025804			ENSRNOG00000029079		Hspb7	0.24	0.0466487	0.356305	Hspb7	heat shock protein family, member 7 (cardiovascular)	HSPB7	0.47701	0.176	0.268125	HSPB7	heat shock protein family B (small) member 7
ENSRNOG00000016452	CREB3	0.562858	1.47719	UP	5.40318	3.89282e-06	9.44606e-05					Creb3	0.253	0.054809	0.307565	Creb3	cAMP responsive element binding protein 3	CREB3	0.52035	0.217	-0.356859	CREB3	cAMP responsive element binding protein 3
ENSRNOG00000001245	PCBP3	0.562055	1.47637	UP	4.57714	0.00139564	0.0102841					Pcbp3	0.392	0.169368	-0.22714	Pcbp3	poly(rC) binding protein 3	PCBP3	0.74479	0.504	0.117759	PCBP3	poly(rC) binding protein 3
ENSRNOG00000019413	atg16l2	0.561683	1.47599	UP	2.67894	0.00313625	0.0192521					Atg16l2	0.52	0.298449	-0.111545	Atg16l2	autophagy related 16-like 2 (S. cerevisiae)	ATG16L2	0.86975	0.716	0.0857955	ATG16L2	autophagy related 16 like 2
ENSRNOG00000017029	SNX1	0.561612	1.47592	UP	4.97274	1.94549e-05	0.000350863		ENSRNOG00000017029			Snx1	0.22	0.0334475	0.320945	Snx1	sorting nexin 1	SNX1	0.99996	1	1.9e-05	SNX1	sorting nexin 1
ENSRNOG00000007567	REM1	0.560982	1.47527	UP	4.22729	0.00124011	0.00934577					Rem1	0.732	0.561142	-0.062035	Rem1	rad and gem related GTP binding protein 1	REM1	0.67664	0.403	0.197786	REM1	RRAD and GEM like GTPase 1
ENSRNOG00000022686	ZDHHC2	0.56092	1.47521	UP	6.15698	0.000294721	0.00294473					Zdhhc2	0.17	0.0100881	0.888295	Zdhhc2	zinc finger, DHHC domain containing 2	ZDHHC2	0.07399	0.00118	-0.937418	ZDHHC2	zinc finger DHHC-type containing 2
ENSRNOG00000004160	PRPS2	0.56062	1.4749	UP	4.06837	0.0056211	0.0306381		ENSRNOG00000004160	ENSRNOG00000004160		Prps2	0.444	0.219862	-0.18065	Prps2	phosphoribosyl pyrophosphate synthetase 2	PRPS2	0.77818	0.558	-0.111006	PRPS2	phosphoribosyl pyrophosphate synthetase 2
ENSRNOG00000016488	PLTP	0.559276	1.47353	UP	5.94888	0.00296749	0.0184868					Pltp	0.156	0.0037484	-0.539085	Pltp	phospholipid transfer protein	PLTP	0.09686	0.00321	-1.47573	PLTP	phospholipid transfer protein
ENSRNOG00000012730	LRRK1	0.559186	1.47344	UP	4.76783	0.000117463	0.00144515			ENSRNOG00000012730		Lrrk1	0.303	0.0929447	0.28733	Lrrk1	leucine-rich repeat kinase 1	LRRK1	0.89493	0.768	0.0543615	LRRK1	leucine rich repeat kinase 1
ENSRNOG00000004791	ARF6	0.558886	1.47313	UP	5.12475	1.98785e-06	5.42454e-05		ENSRNOG00000004791			Arf6	0.156	0.0034498	0.558395	Arf6	ADP-ribosylation factor 6	ARF6	0.74875	0.51	-0.122028	ARF6	ADP ribosylation factor 6
ENSRNOG00000013790	MFSD1	0.558259	1.47249	UP	4.61775	3.0617e-05	0.000505315					Mfsd1	0.181	0.0134639	0.442405	Mfsd1	major facilitator superfamily domain containing 1	MFSD1	0.05963	0.000572	-1.55932	MFSD1	major facilitator superfamily domain containing 1
ENSRNOG00000020344	SNTB2	0.557848	1.47207	UP	6.25262	0.00379095	0.022457		ENSRNOG00000020344			Sntb2	0.194	0.0196812	0.606285	Sntb2	syntrophin, basic 2	SNTB2	0.40352	0.119	0.370632	SNTB2	syntrophin beta 2
ENSRNOG00000019136	SCAMP2	0.556899	1.4711	UP	5.15979	1.72211e-05	0.000316405					Scamp2	0.513	0.290427	0.13027	Scamp2	secretory carrier membrane protein 2	SCAMP2	0.4453	0.15	0.286118	SCAMP2	secretory carrier membrane protein 2
ENSRNOG00000053510	HCFC2	0.556238	1.47043	UP	4.58276	9.42836e-06	0.000195205					Hcfc2	0.304	0.0938545	0.20537	Hcfc2	host cell factor C2	HCFC2	0.9186	0.813	-0.0551015	HCFC2	host cell factor C2
ENSRNOG00000059140	MYO1G	0.554828	1.46899	UP	3.17596	0.00113457	0.00873142		ENSRNOG00000059140			Myo1g	0.631	0.428196	0.089495	Myo1g	myosin IG	MYO1G	0.56251	0.262	0.236349	MYO1G	myosin IG
ENSRNOG00000009330	SLC17A5	0.554468	1.46863	UP	2.83201	0.00262332	0.0167695					Slc17a5	0.201	0.0228106	0.3205	Slc17a5	solute carrier family 17 (anion/sugar transporter), member 5	SLC17A5	0.81314	0.616	-0.143458	SLC17A5	solute carrier family 17 member 5
ENSRNOG00000001304	BCR	0.552855	1.46699	UP	3.81001	0.00104231	0.00816631					Bcr	0.407	0.184881	-0.1915	Bcr	breakpoint cluster region	BCR	0.27736	0.0504	0.412408	BCR	BCR, RhoGEF and GTPase activating protein
ENSRNOG00000006946	ARHGAP9	0.551372	1.46548	UP	3.32926	0.00526817	0.0290859					Arhgap9	0.222	0.0346867	-0.405435	Arhgap9	Rho GTPase activating protein 9	ARHGAP9	0.65534	0.374	0.222233	ARHGAP9	Rho GTPase activating protein 9
ENSRNOG00000029242	PLEKHO2	0.551259	1.46536	UP	4.29075	0.00193043	0.0132021					Plekho2	0.209	0.0273334	0.396095	Plekho2	pleckstrin homology domain containing, family O member 2	PLEKHO2	0.13736	0.00913	0.653108	PLEKHO2	pleckstrin homology domain containing O2
ENSRNOG00000014623	SMURF2	0.550868	1.46497	UP	6.38044	0.000313592	0.00309612					Smurf2	0.16	0.0061613	0.791655	Smurf2	SMAD specific E3 ubiquitin protein ligase 2	SMURF2	0.71351	0.455	0.194606	SMURF2	SMAD specific E3 ubiquitin protein ligase 2
ENSRNOG00000007443	JAG1	0.55074	1.46484	UP	5.44742	0.000241343	0.00253304		ENSRNOG00000007443			Jag1	0.207	0.0263233	0.49998	Jag1	jagged 1	JAG1	0.78057	0.562	0.164814	JAG1	jagged 1
ENSRNOG00000047931	TMSB4X	0.548229	1.46229	UP	10.1607	0.000522655	0.00470277		ENSRNOG00000047931			Tmsb4x	0.232	0.0407294	0.279925	Tmsb4x	thymosin, beta 4, X chromosome
ENSRNOG00000009495	SRC	0.547723	1.46178	UP	3.55474	0.000190906	0.00212137		ENSRNOG00000009495	ENSRNOG00000009495		Src	0.166	0.0088867	-0.44364	Src	Rous sarcoma oncogene	SRC	0.50774	0.203	0.245486	SRC	SRC proto-oncogene, non-receptor tyrosine kinase
ENSRNOG00000036689	P4HB	0.547167	1.46121	UP	8.65158	7.21325e-05	0.000988246		ENSRNOG00000036689			P4hb	0.67	0.479556	0.074875	P4hb	prolyl 4-hydroxylase, beta polypeptide	P4HB	0.37771	0.101	0.34947	P4HB	prolyl 4-hydroxylase subunit beta
ENSRNOG00000020876	BAX	0.54602	1.46005	UP	3.24897	0.00410601	0.0238315			ENSRNOG00000020876		Bax	0.304	0.0946182	0.24884	Bax	BCL2-associated X protein	BAX	0.78455	0.567	0.102752	BAX	BCL2 associated X, apoptosis regulator
ENSRNOG00000010358	SH3RF1	0.545918	1.45995	UP	3.85305	0.00455683	0.0259238		ENSRNOG00000010358			Sh3rf1	0.879	0.778626	-0.029125	Sh3rf1	SH3 domain containing ring finger 1	SH3RF1	0.37128	0.0974	0.505119	SH3RF1	SH3 domain containing ring finger 1
ENSRNOG00000003206	ACTR3	0.545918	1.45995	UP	7.64238	8.82127e-07	2.80227e-05		ENSRNOG00000003206			Actr3	0.63	0.426864	0.085535	Actr3	ARP3 actin-related protein 3	ACTR3	0.49862	0.195	-0.252611	ACTR3	ARP3 actin related protein 3 homolog
ENSRNOG00000010756	TP53	0.545741	1.45977	UP	4.11932	0.000134554	0.00160558		ENSRNOG00000010756	ENSRNOG00000010756								TP53	0.51253	0.208	0.254632	TP53	tumor protein p53
ENSRNOG00000010104	POFUT1	0.544281	1.45829	UP	4.43586	5.65033e-05	0.000815313	protein O-fucosyltransferase 1				Pofut1	0.527	0.305957	0.115565	Pofut1	protein O-fucosyltransferase 1	POFUT1	0.6795	0.407	-0.159975	POFUT1	protein O-fucosyltransferase 1
ENSRNOG00000008738	TP53I11	0.543664	1.45767	UP	4.26307	0.0028626	0.017995											TP53I11	0.3474	0.0839	0.353844	TP53I11	tumor protein p53 inducible protein 11
ENSRNOG00000009459	SLC35F6	0.542879	1.45688	UP	4.29154	6.28871e-05	0.000878204			ENSRNOG00000009459		Slc35f6	0.477	0.253454	0.167015	Slc35f6	solute carrier family 35, member F6	SLC35F6	0.93325	0.846	-0.0362035	SLC35F6	solute carrier family 35 member F6
ENSRNOG00000015631	IPPK	0.542677	1.45667	UP	3.98884	0.00279005	0.0176308			ENSRNOG00000015631		Ippk	0.896	0.807913	0.029325	Ippk	inositol 1,3,4,5,6-pentakisphosphate 2-kinase	IPPK	0.41769	0.129	0.47659	IPPK	inositol-pentakisphosphate 2-kinase
ENSRNOG00000043128	ARMCX4	0.541899	1.45589	UP	3.99789	0.00381133	0.0225136					Armcx4	0.497	0.274338	0.24876	Armcx4	armadillo repeat containing, X-linked 4	ARMCX4	0.28275	0.0531	-0.400295	ARMCX4	armadillo repeat containing, X-linked 4
ENSRNOG00000013061	TUSC3	0.541526	1.45551	UP	4.17354	0.00181831	0.0125799			ENSRNOG00000013061		Tusc3	0.565	0.35013	0.152225	Tusc3	tumor suppressor candidate 3	TUSC3	0.26227	0.0448	-0.438984	TUSC3	tumor suppressor candidate 3
ENSRNOG00000007568	SPATA6	0.540345	1.45432	UP	3.44189	0.00356167	0.0213495					Spata6	0.232	0.0405303	0.33518	Spata6	spermatogenesis associated 6	SPATA6	0.16604	0.0152	-0.857458	SPATA6	spermatogenesis associated 6
ENSRNOG00000003031	ATP2B4	0.538273	1.45223	UP	5.34878	0.00180475	0.0125226					Atp2b4	0.39	0.167432	0.200995	Atp2b4	ATPase, Ca++ transporting, plasma membrane 4	ATP2B4	0.28122	0.0522	0.53076	ATP2B4	ATPase plasma membrane Ca2+ transporting 4
ENSRNOG00000006345	SEC61B	0.538021	1.45198	UP	4.31963	0.0102342	0.048706					Sec61b	0.399	0.176736	-0.187575	Sec61b	Sec61 beta subunit	SEC61B	0.88575	0.75	-0.071538	SEC61B	Sec61 translocon beta subunit
ENSRNOG00000007650	CD63	0.537384	1.45134	UP	8.08067	0.000406281	0.00383545					Cd63	0.184	0.0155318	0.63572	Cd63	CD63 antigen	CD63	0.77092	0.545	0.156801	CD63	CD63 molecule
ENSRNOG00000003649	qsox1	0.536219	1.45017	UP	5.5886	0.000595284	0.00524847			ENSRNOG00000003649		Qsox1	0.169	0.0095639	0.924165	Qsox1	quiescin Q6 sulfhydryl oxidase 1	QSOX1	0.67216	0.397	-0.188971	QSOX1	quiescin sulfhydryl oxidase 1
ENSRNOG00000020433	ACTN4	0.53515	1.44909	UP	6.72021	7.24941e-05	0.000990752		ENSRNOG00000020433			Actn4	0.192	0.0182925	0.41522	Actn4	actinin alpha 4	ACTN4	0.16172	0.0142	0.57397	ACTN4	actinin alpha 4
ENSRNOG00000007869	WSCD1	0.534876	1.44882	UP	2.995	0.00298294	0.0185553					Wscd1	0.463	0.239472	-0.19486	Wscd1	WSC domain containing 1	WSCD1	0.87779	0.732	0.0815385	WSCD1	WSC domain containing 1
ENSRNOG00000020385	FADS3	0.534178	1.44812	UP	4.9	0.00453003	0.0258066			ENSRNOG00000020385		Fads3	0.313	0.100689	0.24078	Fads3	fatty acid desaturase 3	FADS3	0.30378	0.0626	0.594823	FADS3	fatty acid desaturase 3
ENSRNOG00000056786	PIEZO1	0.533842	1.44778	UP	4.62168	0.00026556	0.0027304					Piezo1	0.259	0.058847	0.32962	Piezo1	piezo-type mechanosensitive ion channel component 1	PIEZO1	0.33455	0.077	0.387393	PIEZO1	piezo type mechanosensitive ion channel component 1
ENSRNOG00000011796	C1R	0.533611	1.44755	UP	7.79304	0.00216642	0.0144887											C1R	0.39772	0.116	-0.403435	C1R	complement C1r subcomponent
ENSRNOG00000018878	SSH3	0.53329	1.44723	UP	3.6341	0.00255684	0.0164145		ENSRNOG00000018878			Ssh3	0.95	0.900419	0.017325	Ssh3	slingshot homolog 3 (Drosophila)	SSH3	0.28315	0.0534	0.435646	SSH3	slingshot protein phosphatase 3
ENSRNOG00000023317	COLGALT1	0.532533	1.44647	UP	5.9971	9.00765e-07	2.83857e-05					Colgalt1	0.41	0.187573	0.149125	Colgalt1	collagen beta(1-O)galactosyltransferase 1	COLGALT1	0.99413	0.985	-0.0032625	COLGALT1	collagen beta(1-O)galactosyltransferase 1
ENSRNOG00000031789	RANGAP1	0.530496	1.44443	UP	4.62556	0.00418887	0.0242027					Rangap1	0.195	0.0198788	0.35025	Rangap1	RAN GTPase activating protein 1	RANGAP1	0.3798	0.103	0.388504	RANGAP1	Ran GTPase activating protein 1
ENSRNOG00000054011	TBC1D8B	0.529539	1.44347	UP	4.53262	0.000284916	0.00287946					Tbc1d8b	0.155	0.0017269	0.778485	Tbc1d8b	TBC1 domain family, member 8B	TBC1D8B	0.6905	0.423	-0.233	TBC1D8B	TBC1 domain family member 8B
ENSRNOG00000004345	DAAM1	0.528448	1.44238	UP	5.64603	0.00167566	0.0118542					Daam1	0.673	0.483335	-0.08049	Daam1	dishevelled associated activator of morphogenesis 1	DAAM1	0.05423	0.000371	-1.17201	DAAM1	dishevelled associated activator of morphogenesis 1
ENSRNOG00000026941	TRIL	0.527972	1.4419	UP	4.16701	0.00847461	0.0421981				ENSRNOG00000026941	Tril	0.768	0.609443	0.09539	Tril	TLR4 interactor with leucine-rich repeats	TRIL	0.43044	0.138	0.614269	TRIL	TLR4 interactor with leucine rich repeats
ENSRNOG00000007091	LY6E	0.526893	1.44082	UP	5.70369	0.00114	0.00876507					Ly6e	0.914	0.838616	-0.0216	Ly6e	lymphocyte antigen 6 complex, locus E	LY6E	0.09415	0.00279	0.817728	LY6E	lymphocyte antigen 6 complex, locus E
ENSRNOG00000012074	IFNGR1	0.52677	1.4407	UP	6.71474	0.00955196	0.0461947					Ifngr1	0.175	0.0115812	0.466315	Ifngr1	interferon gamma receptor 1	IFNGR1	0.55591	0.254	-0.518149	IFNGR1	interferon gamma receptor 1
ENSRNOG00000016924	ACLY	0.526652	1.44058	UP	5.94339	0.000137573	0.00163457			ENSRNOG00000016924		Acly	0.624	0.419972	0.103245	Acly	ATP citrate lyase	ACLY	0.645	0.36	0.173404	ACLY	ATP citrate lyase
ENSRNOG00000000599	LAMA4	0.526399	1.44033	UP	8.19822	0.00180467	0.0125226		ENSRNOG00000000599			Lama4	0.18	0.0128977	0.400095	Lama4	laminin, alpha 4	LAMA4	0.71549	0.459	0.182765	LAMA4	laminin subunit alpha 4
ENSRNOG00000012786	PGRMC1	0.526013	1.43994	UP	5.38851	9.77839e-05	0.00124538					Pgrmc1	0.169	0.0094091	0.479725	Pgrmc1	progesterone receptor membrane component 1	PGRMC1	0.41156	0.124	-0.34074	PGRMC1	progesterone receptor membrane component 1
ENSRNOG00000050231	GNG12	0.525503	1.43944	UP	3.27544	0.0060171	0.0323623		ENSRNOG00000050231			Gng12	0.22	0.0336081	0.30943	Gng12	guanine nucleotide binding protein (G protein), gamma 12	GNG12	0.22886	0.0329	-0.601096	GNG12	G protein subunit gamma 12
ENSRNOG00000007489	ZFP41	0.52537	1.4393	UP	2.77273	0.0023742	0.0154741					Zfp41	0.246	0.0500557	-0.318975	Zfp41	zinc finger protein 41	ZFP41	0.63602	0.348	0.248531	ZFP41	ZFP41 zinc finger protein
ENSRNOG00000011025	TRMT10A	0.524244	1.43818	UP	3.50463	0.00296084	0.0184592					Trmt10a	0.911	0.831861	0.02705	Trmt10a	tRNA methyltransferase 10A	TRMT10A	0.29748	0.0598	-0.683604	TRMT10A	tRNA methyltransferase 10A
ENSRNOG00000059461	B4GALT1	0.523788	1.43773	UP	4.77517	0.000396266	0.00375213	beta-1,4-galactosyltransferase 1	ENSRNOG00000059461	ENSRNOG00000059461		B4galt1	0.397	0.174746	0.15875	B4galt1	UDP-Gal:betaGlcNAc beta 1,4- galactosyltransferase, polypeptide 1	B4GALT1	0.49123	0.188	0.423192	B4GALT1	beta-1,4-galactosyltransferase 1
ENSRNOG00000053991	P3H1	0.523032	1.43697	UP	4.29693	0.000769085	0.00640429		ENSRNOG00000053991	ENSRNOG00000053991		P3h1	0.389	0.167022	0.16685	P3h1	prolyl 3-hydroxylase 1	P3H1	0.44479	0.149	0.287776	P3H1	prolyl 3-hydroxylase 1
ENSRNOG00000061367	ATP7A	0.522619	1.43656	UP	5.03369	0.00217566	0.0145424		ENSRNOG00000061367			Atp7a	0.213	0.0296128	0.396455	Atp7a	ATPase, Cu++ transporting, alpha polypeptide	ATP7A	0.27499	0.0494	-0.40701	ATP7A	ATPase copper transporting alpha
ENSRNOG00000019596	SMG9	0.52192	1.43587	UP	2.66628	0.00211333	0.0142088					Smg9	0.947	0.894127	0.014985	Smg9	smg-9 homolog, nonsense mediated mRNA decay factor (C. elegans)	SMG9	0.52582	0.223	0.338131	SMG9	SMG9, nonsense mediated mRNA decay factor
ENSRNOG00000008055	CCNE2	0.520938	1.43489	UP	3.27567	0.010023	0.048054					Ccne2	0.68	0.492345	0.11885	Ccne2	cyclin E2	CCNE2	0.83357	0.652	0.136213	CCNE2	cyclin E2
ENSRNOG00000018653	PFDN1	0.519442	1.4334	UP	7.21976	0.00146861	0.0107269					Pfdn1	0.909	0.829068	-0.02637	Pfdn1	prefoldin 1	PFDN1	0.0722	0.00111	-1.11996	PFDN1	prefoldin subunit 1
ENSRNOG00000013248	WWC2	0.519283	1.43324	UP	5.00562	0.00904948	0.0444072					Wwc2	0.208	0.0269562	0.320785	Wwc2	WW, C2 and coiled-coil domain containing 2	WWC2	0.95077	0.884	-0.0266015	WWC2	WW and C2 domain containing 2
ENSRNOG00000028156	PLD1	0.51912	1.43308	UP	4.6281	0.00500772	0.0279383		ENSRNOG00000028156	ENSRNOG00000028156		Pld1	0.75	0.583893	0.059615	Pld1	phospholipase D1	PLD1	0.09439	0.00284	-1.13834	PLD1	phospholipase D1
ENSRNOG00000016831	SERPINH1	0.519078	1.43304	UP	7.92494	0.00658945	0.0347554					Serpinh1	0.769	0.610067	-0.06494	Serpinh1	serine (or cysteine) peptidase inhibitor, clade H, member 1	SERPINH1	0.06851	0.000928	1.70758	SERPINH1	serpin family H member 1
ENSRNOG00000005575	ABI3	0.518853	1.43282	UP	2.87784	0.00589628	0.0317945		ENSRNOG00000005575			Abi3	0.162	0.0077238	0.4345	Abi3	ABI gene family, member 3	ABI3	0.5282	0.225	0.285191	ABI3	ABI family member 3
ENSRNOG00000037432	EXO5	0.518388	1.43235	UP	2.95881	0.00734541	0.0378981					Exo5	0.791	0.6416	0.04951	Exo5	exonuclease 5	EXO5	0.39015	0.109	-0.321529	EXO5	exonuclease 5
ENSRNOG00000002950	LYL1	0.517964	1.43193	UP	2.74757	0.00424367	0.0244599					Lyl1	0.588	0.376954	-0.091475	Lyl1	lymphoblastomic leukemia 1	LYL1	0.3803	0.103	0.380592	LYL1	LYL1, basic helix-loop-helix family member
ENSRNOG00000004284	BTG1	0.516261	1.43024	UP	6.32066	9.68908e-05	0.00123684	BTG anti-proliferation factor 1		ENSRNOG00000004284		Btg1	0.197	0.0213155	0.390075	Btg1	B cell translocation gene 1, anti-proliferative	BTG1	0.43788	0.144	0.415668	BTG1	BTG anti-proliferation factor 1
ENSRNOG00000010448	PTBP1	0.515191	1.42918	UP	5.46581	0.000284722	0.00287939					Ptbp1	0.525	0.30423	0.2471	Ptbp1	polypyrimidine tract binding protein 1	PTBP1	0.11636	0.00573	0.788386	PTBP1	polypyrimidine tract binding protein 1
ENSRNOG00000050585	PGAM1	0.513415	1.42743	UP	7.7842	0.000105583	0.00132621			ENSRNOG00000050585		Pgam1	0.383	0.160971	0.179355	Pgam1	phosphoglycerate mutase 1
ENSRNOG00000013321	DOCK11	0.513363	1.42737	UP	5.44793	0.00131064	0.00976584					Dock11	0.175	0.0114117	0.58247	Dock11	dedicator of cytokinesis 11	DOCK11	0.12897	0.00776	-0.792137	DOCK11	dedicator of cytokinesis 11
ENSRNOG00000006733	SRGAP2	0.51312	1.42713	UP	4.88715	0.00037599	0.00359491		ENSRNOG00000006733	ENSRNOG00000006733		Srgap2	0.611	0.403711	0.08841	Srgap2	SLIT-ROBO Rho GTPase activating protein 2	SRGAP2	0.70783	0.446	0.176605	SRGAP2	SLIT-ROBO Rho GTPase activating protein 2
ENSRNOG00000002185	PGM2	0.512968	1.42698	UP	5.02979	7.74546e-05	0.00104398					Pgm2	0.633	0.431152	-0.087945	Pgm2	phosphoglucomutase 2	PGM2	0.40346	0.119	-0.64609	PGM2	phosphoglucomutase 2
ENSRNOG00000023533	FAM69A	0.512188	1.42621	UP	3.63546	0.00201149	0.0136499					Fam69a	0.735	0.564649	0.086215	Fam69a	family with sequence similarity 69, member A	FAM69A	0.27967	0.0515	-0.812743	FAM69A	family with sequence similarity 69 member A
ENSRNOG00000016433	PRRC1	0.512139	1.42616	UP	3.95943	0.000336382	0.00328219					Prrc1	0.711	0.532962	0.070285	Prrc1	proline-rich coiled-coil 1	PRRC1	0.38625	0.107	-0.357284	PRRC1	proline rich coiled-coil 1
ENSRNOG00000012349	mesdc1	0.511438	1.42547	UP	3.93307	0.00368375	0.0219705					Mesdc1	0.618	0.413023	0.09631	Mesdc1	mesoderm development candidate 1	MESDC1	0.34499	0.0827	0.384113	MESDC1	mesoderm development candidate 1
ENSRNOG00000009338	kras	0.511399	1.42543	UP	3.56033	0.00519827	0.0287745		ENSRNOG00000009338	ENSRNOG00000009338		Kras	0.159	0.0058894	0.56716	Kras	Kirsten rat sarcoma viral oncogene homolog	KRAS	0.66182	0.382	-0.274431	KRAS	KRAS proto-oncogene, GTPase
ENSRNOG00000033772	SERPINB9	0.510894	1.42493	UP	5.18028	0.00232209	0.0152198					Serpinb9	0.869	0.760937	0.034755	Serpinb9	serine (or cysteine) peptidase inhibitor, clade B, member 9	SERPINB9	0.3288	0.0743	0.660103	SERPINB9	serpin family B member 9
ENSRNOG00000016695	MMP2	0.510891	1.42493	UP	8.1708	0.00297002	0.0184957	matrix metallopeptidase 2	ENSRNOG00000016695	ENSRNOG00000016695		Mmp2	0.169	0.009502	1.17458	Mmp2	matrix metallopeptidase 2	MMP2	0.70335	0.44	-0.283625	MMP2	matrix metallopeptidase 2
ENSRNOG00000024019	CCDC6	0.510637	1.42468	UP	2.99001	0.00601714	0.0323623					Ccdc6	0.846	0.723258	0.04697	Ccdc6	coiled-coil domain containing 6	CCDC6	0.99192	0.981	-0.006983	CCDC6	coiled-coil domain containing 6
ENSRNOG00000004057	CCDC88A	0.509842	1.42389	UP	5.34882	0.000769829	0.00640729		ENSRNOG00000004057			Ccdc88a	0.204	0.0245495	0.66822	Ccdc88a	coiled coil domain containing 88A	CCDC88A	0.2668	0.0467	-0.553866	CCDC88A	coiled-coil domain containing 88A
ENSRNOG00000014785	YKT6	0.506631	1.42073	UP	4.59309	0.00049575	0.00451931			ENSRNOG00000014785		Ykt6	0.276	0.0716366	0.23299	Ykt6	YKT6 v-SNARE homolog (S. cerevisiae)	YKT6	0.76657	0.538	-0.146821	YKT6	YKT6 v-SNARE homolog (S. cerevisiae)
ENSRNOG00000018227	MFSD14B	0.506276	1.42038	UP	5.57143	0.000481375	0.00440586					Mfsd14b	0.155	0.0024749	0.596045	Mfsd14b	major facilitator superfamily domain containing 14B	MFSD14B	0.09096	0.00241	-0.903004	MFSD14B	major facilitator superfamily domain containing 14B
ENSRNOG00000054140	MYL6	0.506027	1.42013	UP	8.71143	0.00104033	0.00815703		ENSRNOG00000054140			Myl6	0.349	0.131494	0.18392	Myl6	myosin, light polypeptide 6, alkali, smooth muscle and non-muscle	MYL6	0.68078	0.408	-0.18656	MYL6	myosin light chain 6
ENSRNOG00000017154	ATP11A	0.505099	1.41922	UP	5.76947	0.000188917	0.00210582					Atp11a	0.974	0.945011	0.00715	Atp11a	ATPase, class VI, type 11A	ATP11A	0.18194	0.0188	0.613488	ATP11A	ATPase phospholipid transporting 11A
ENSRNOG00000003594	TMEM183A	0.504668	1.4188	UP	4.91796	0.00171778	0.0120549					Tmem183a	0.352	0.133741	0.18399	Tmem183a	transmembrane protein 183A
ENSRNOG00000030266	PLEKHG2	0.504223	1.41836	UP	3.77953	0.00179731	0.0124831					Plekhg2	0.22	0.0333946	0.38649	Plekhg2	pleckstrin homology domain containing, family G (with RhoGef domain) member 2	PLEKHG2	0.10289	0.00407	0.998219	PLEKHG2	pleckstrin homology and RhoGEF domain containing G2
ENSRNOG00000010258	VHL	0.50295	1.41711	UP	5.09245	0.00471463	0.0266485	von Hippel-Lindau tumor suppressor		ENSRNOG00000010258		Vhl	0.546	0.326464	-0.139025	Vhl	von Hippel-Lindau tumor suppressor	VHL	0.80419	0.6	-0.106188	VHL	von Hippel-Lindau tumor suppressor
ENSRNOG00000015128	SAE1	0.502001	1.41618	UP	5.62793	2.65631e-05	0.000448382					Sae1	0.173	0.0109625	0.39871	Sae1	SUMO1 activating enzyme subunit 1	SAE1	0.87416	0.724	0.061349	SAE1	SUMO1 activating enzyme subunit 1
ENSRNOG00000005352	ELF4	0.501837	1.41602	UP	3.12423	0.00553266	0.0302452					Elf4	0.183	0.0142961	0.51495	Elf4	E74-like factor 4 (ets domain transcription factor)	ELF4	0.2883	0.0554	0.463092	ELF4	E74 like ETS transcription factor 4
ENSRNOG00000014901	UGGT1	0.500478	1.41468	UP	6.48074	0.00174166	0.0121711					Uggt1	0.486	0.263202	0.13096	Uggt1	UDP-glucose glycoprotein glucosyltransferase 1	UGGT1	0.28864	0.0556	-0.493161	UGGT1	UDP-glucose glycoprotein glucosyltransferase 1
ENSRNOG00000017671	RASA3	0.499861	1.41408	UP	5.28934	0.00219446	0.0146291					Rasa3	0.269	0.0661526	0.311915	Rasa3	RAS p21 protein activator 3	RASA3	0.17232	0.0166	0.552933	RASA3	RAS p21 protein activator 3
ENSRNOG00000039980	SLC25A5	0.499302	1.41353	UP	7.98213	0.0100417	0.0480879		ENSRNOG00000039980	ENSRNOG00000039980		Slc25a5	0.228	0.0379111	0.294915	Slc25a5	solute carrier family 25 (mitochondrial carrier, adenine nucleotide translocator), member 5	SLC25A5	0.73348	0.486	0.131625	SLC25A5	solute carrier family 25 member 5
ENSRNOG00000007892	TRAM1	0.49891	1.41315	UP	6.70266	0.000406448	0.00383545					Tram1	0.271	0.0675912	0.2779	Tram1	translocating chain-associating membrane protein 1	TRAM1	0.25271	0.0414	-0.540744	TRAM1	translocation associated membrane protein 1
ENSRNOG00000012331	casp8	0.494846	1.40917	UP	3.18109	0.00396064	0.0231783	caspase 8		ENSRNOG00000012331		Casp8	0.156	0.0053073	0.537385	Casp8	caspase 8	CASP8	0.70397	0.44	-0.150865	CASP8	caspase 8
ENSRNOG00000039249		0.494005	1.40835	UP	6.36746	0.00123614	0.00934493
ENSRNOG00000013176	FAR1	0.493652	1.408	UP	5.77602	0.000286684	0.00289046			ENSRNOG00000013176		Far1	0.16	0.0062555	0.517175	Far1	fatty acyl CoA reductase 1	FAR1	0.29153	0.0571	-0.425422	FAR1	fatty acyl-CoA reductase 1
ENSRNOG00000015226	MAN1A2	0.49337	1.40773	UP	5.1193	0.000256141	0.00265652			ENSRNOG00000015226		Man1a2	0.557	0.339967	0.112365	Man1a2	mannosidase, alpha, class 1A, member 2	MAN1A2	0.37457	0.0993	-0.329964	MAN1A2	mannosidase alpha class 1A member 2
ENSRNOG00000015268	plpp6	0.493289	1.40765	UP	3.65905	0.00291967	0.018271					Plpp6	0.502	0.278846	-0.166995	Plpp6	phospholipid phosphatase 6	PLPP6	0.39682	0.115	-0.306594	PLPP6	phospholipid phosphatase 6
ENSRNOG00000016326	CX3CL1	0.493255	1.40762	UP	4.33812	0.0010425	0.00816631	C-X3-C motif chemokine ligand 1	ENSRNOG00000016326		ENSRNOG00000016326	Cx3cl1	0.271	0.0669986	0.40889	Cx3cl1	chemokine (C-X3-C motif) ligand 1	CX3CL1	0.09096	0.00241	0.876131	CX3CL1	C-X3-C motif chemokine ligand 1
ENSRNOG00000001470	LIMK1	0.492761	1.40714	UP	2.97466	0.00562938	0.0306632		ENSRNOG00000001470			Limk1	0.702	0.520339	-0.07739	Limk1	LIM-domain containing, protein kinase	LIMK1	0.29482	0.0588	0.429728	LIMK1	LIM domain kinase 1
ENSRNOG00000004234	mgat2	0.490415	1.40485	UP	5.2868	0.000591175	0.00522375			ENSRNOG00000004234		Mgat2	0.155	0.0020382	0.570025	Mgat2	mannoside acetylglucosaminyltransferase 2	MGAT2	0.97746	0.944	0.019717	MGAT2	mannosyl (alpha-1,6-)-glycoprotein beta-1,2-N-acetylglucosaminyltransferase
ENSRNOG00000018584	PTMA	0.489797	1.40425	UP	8.10703	0.000587732	0.0051984											PTMA	0.44452	0.149	0.27456	PTMA	prothymosin, alpha
ENSRNOG00000014713	CSGALNAC	0.48934	1.4038	UP	4.8951	0.000700862	0.0059706			ENSRNOG00000014713
ENSRNOG00000024801	SLC35A2	0.489227	1.40369	UP	3.5958	0.00741965	0.0381862					Slc35a2	0.77	0.611923	0.053055	Slc35a2	solute carrier family 35 (UDP-galactose transporter), member A2	SLC35A2	0.22046	0.0302	0.506789	SLC35A2	solute carrier family 35 member A2
ENSRNOG00000017181	MALT1	0.488657	1.40314	UP	4.48235	0.0043007	0.0246945					Malt1	0.646	0.447959	0.081905	Malt1	MALT1 paracaspase	MALT1	0.43512	0.141	-0.291312	MALT1	MALT1 paracaspase
ENSRNOG00000037627	TRAPPC1	0.488513	1.403	UP	4.63663	0.00559606	0.0305416					Trappc1	0.408	0.185123	-0.15882	Trappc1	trafficking protein particle complex 1	TRAPPC1	0.76666	0.538	0.112165	TRAPPC1	trafficking protein particle complex 1
ENSRNOG00000001192	GLTP	0.487	1.40153	UP	3.75082	0.00197372	0.0134485					Gltp	0.666	0.473779	-0.075165	Gltp	glycolipid transfer protein	GLTP	0.77029	0.544	0.1327	GLTP	glycolipid transfer protein
ENSRNOG00000002662	PBDC1	0.486275	1.40082	UP	4.00607	0.00795118	0.0402418					Pbdc1	0.465	0.241357	0.17356	Pbdc1	polysaccharide biosynthesis domain containing 1	PBDC1	0.59184	0.295	-0.287184	PBDC1	polysaccharide biosynthesis domain containing 1
ENSRNOG00000053240	SOGA1	0.485414	1.39999	UP	3.86816	0.0023926	0.0155735					Soga1	0.993	0.986053	0.00184	Soga1	suppressor of glucose, autophagy associated 1	SOGA1	0.68095	0.408	0.22258	SOGA1	suppressor of glucose, autophagy associated 1
ENSRNOG00000015713	PARVA	0.485271	1.39985	UP	6.21531	4.9846e-05	0.000745496	parvin, alpha	ENSRNOG00000015713			Parva	0.357	0.138175	0.254325	Parva	parvin, alpha	PARVA	0.20219	0.024	-0.548157	PARVA	parvin alpha
ENSRNOG00000025040	GNG10	0.485074	1.39966	UP	5.52662	0.00365137	0.0218243					Gng10	0.284	0.0783912	0.329845	Gng10	guanine nucleotide binding protein (G protein), gamma 10
ENSRNOG00000004110	TRIB2	0.484913	1.3995	UP	5.22965	0.0011506	0.00883028					Trib2	0.386	0.164187	0.16713	Trib2	tribbles pseudokinase 2	TRIB2	0.42948	0.137	0.366517	TRIB2	tribbles pseudokinase 2
ENSRNOG00000019638	LMNA	0.484684	1.39928	UP	7.21173	0.00632515	0.0336421		ENSRNOG00000019638			Lmna	0.247	0.050371	0.377345	Lmna	lamin A	LMNA	0.38051	0.103	0.746807	LMNA	lamin A/C
ENSRNOG00000002176	NECTIN3	0.481354	1.39605	UP	4.98577	0.000234792	0.00248623					Nectin3	0.427	0.203008	0.20669	Nectin3	nectin cell adhesion molecule 3	NECTIN3	0.25303	0.0415	-0.447269	NECTIN3	nectin cell adhesion molecule 3
ENSRNOG00000022698	vsig10	0.480856	1.39557	UP	4.42434	0.00893245	0.043952					Vsig10	0.195	0.0200339	-0.369795	Vsig10	V-set and immunoglobulin domain containing 10	VSIG10	0.73682	0.492	0.152509	VSIG10	V-set and immunoglobulin domain containing 10
ENSRNOG00000059474	mob1a	0.480756	1.39547	UP	6.9116	0.000109911	0.00136944					Mob1a	0.184	0.0151707	0.502635	Mob1a	MOB kinase activator 1A	MOB1A	0.11538	0.00554	-0.733304	MOB1A	MOB kinase activator 1A
ENSRNOG00000061147	FAM189A2	0.479359	1.39412	UP	3.93299	0.00402414	0.0234544					Fam189a2	0.401	0.178438	-0.17297	Fam189a2	family with sequence similarity 189, member A2	FAM189A2	0.4079	0.122	0.600575	FAM189A2	family with sequence similarity 189 member A2
ENSRNOG00000016879	LDLRAD4	0.478829	1.39361	UP	4.86223	0.00394526	0.0231568					Ldlrad4	0.183	0.0145339	0.742155	Ldlrad4	low density lipoprotein receptor class A domain containing 4	LDLRAD4	0.87295	0.722	-0.068502	LDLRAD4	low density lipoprotein receptor class A domain containing 4
ENSRNOG00000036798	DUSP3	0.478728	1.39351	UP	6.65347	0.000918691	0.00738413					Dusp3	0.156	0.0029896	0.678955	Dusp3	dual specificity phosphatase 3 (vaccinia virus phosphatase VH1-related)	DUSP3	0.62844	0.34	0.18649	DUSP3	dual specificity phosphatase 3
ENSRNOG00000052840	TANC2	0.477865	1.39268	UP	4.24103	0.0105074	0.049661					Tanc2	0.306	0.0958311	-0.210615	Tanc2	tetratricopeptide repeat, ankyrin repeat and coiled-coil containing 2	TANC2	0.16145	0.0142	0.79183	TANC2	tetratricopeptide repeat, ankyrin repeat and coiled-coil containing 2
ENSRNOG00000012623	ARF4	0.477215	1.39205	UP	6.78072	0.000725806	0.00612977		ENSRNOG00000012623			Arf4	0.31	0.0988999	0.193355	Arf4	ADP-ribosylation factor 4	ARF4	0.66039	0.38	-0.226529	ARF4	ADP ribosylation factor 4
ENSRNOG00000008012	Abcb1a	0.477054	1.3919	UP	5.07562	0.0021791	0.0145559			ENSRNOG00000008012		Abcb1a	0.395	0.172956	0.151585	Abcb1a	ATP-binding cassette, sub-family B (MDR/TAP), member 1A
ENSRNOG00000009370	TBKBP1	0.476626	1.39149	UP	3.01854	0.00993395	0.0476818					Tbkbp1	0.421	0.197765	-0.22155	Tbkbp1	TBK1 binding protein 1	TBKBP1	0.74531	0.505	0.14223	TBKBP1	TBK1 binding protein 1
ENSRNOG00000001730	ACAP2	0.476094	1.39097	UP	5.31222	0.000950749	0.00757958					Acap2	0.181	0.0137212	0.438115	Acap2	ArfGAP with coiled-coil, ankyrin repeat and PH domains 2	ACAP2	0.42374	0.133	-0.324051	ACAP2	ArfGAP with coiled-coil, ankyrin repeat and PH domains 2
ENSRNOG00000060694	ADAM17	0.47538	1.39028	UP	6.34135	0.00072663	0.006131		ENSRNOG00000060694			Adam17	0.181	0.0135022	0.38075	Adam17	a disintegrin and metallopeptidase domain 17	ADAM17	0.9461	0.874	0.034782	ADAM17	ADAM metallopeptidase domain 17
ENSRNOG00000023850	TBRG1	0.4745	1.38944	UP	4.65921	0.0069997	0.0364502					Tbrg1	0.236	0.0437054	0.26735	Tbrg1	transforming growth factor beta regulated gene 1	TBRG1	0.35228	0.0864	-0.369542	TBRG1	transforming growth factor beta regulator 1
ENSRNOG00000022514	TOR2A	0.474007	1.38896	UP	3.48551	0.00156054	0.0112114			ENSRNOG00000022514		Tor2a	0.708	0.529126	0.06363	Tor2a	torsin family 2, member A	TOR2A	0.51427	0.21	0.256647	TOR2A	torsin family 2 member A
ENSRNOG00000017930	LPCAT1	0.473001	1.38799	UP	3.96424	0.00128531	0.00961582			ENSRNOG00000017930		Lpcat1	0.802	0.6572	0.064335	Lpcat1	lysophosphatidylcholine acyltransferase 1	LPCAT1	0.43972	0.145	0.350884	LPCAT1	lysophosphatidylcholine acyltransferase 1
ENSRNOG00000004602	RNF145	0.472888	1.38788	UP	4.73261	0.000862654	0.00702188					Rnf145	0.38	0.158198	0.240175	Rnf145	ring finger protein 145	RNF145	0.36698	0.095	0.540898	RNF145	ring finger protein 145
ENSRNOG00000005209	SPRED1	0.472687	1.38769	UP	4.10094	0.00148268	0.0107917	sprouty-related, EVH1 domain containing 1				Spred1	0.204	0.0244267	0.40848	Spred1	sprouty protein with EVH-1 domain 1, related sequence	SPRED1	0.57203	0.273	0.275922	SPRED1	sprouty related EVH1 domain containing 1
ENSRNOG00000011448	ERI1	0.471993	1.38702	UP	4.10323	0.00134677	0.00998144					Eri1	0.455	0.230193	0.24235	Eri1	exoribonuclease 1	ERI1	0.91819	0.813	0.04498	ERI1	exoribonuclease 1
ENSRNOG00000029682	CLIC1	0.471908	1.38694	UP	6.68957	0.000322724	0.00316562			ENSRNOG00000029682		Clic1	0.155	0.0013914	0.73577	Clic1	chloride intracellular channel 1	CLIC1	0.94988	0.882	-0.036842	CLIC1	chloride intracellular channel 1
ENSRNOG00000011857	MTPN	0.471735	1.38678	UP	5.44854	0.001077	0.00836963					Mtpn	0.174	0.0110712	0.534675	Mtpn	myotrophin
ENSRNOG00000016696	ANGPT2	0.471731	1.38677	UP	3.83795	0.00622734	0.0332564	angiopoietin 2	ENSRNOG00000016696			Angpt2	0.353	0.134654	0.218945	Angpt2	angiopoietin 2	ANGPT2	0.49862	0.194	1.14876	ANGPT2	angiopoietin 2
ENSRNOG00000008005	AKNA	0.469425	1.38456	UP	3.71269	0.00467029	0.0264338					Akna	0.757	0.593904	-0.06868	Akna	AT-hook transcription factor	AKNA	0.3803	0.103	0.334392	AKNA	AT-hook transcription factor
ENSRNOG00000036703	ITGAX	0.468517	1.38369	UP	3.767	0.00648406	0.034295		ENSRNOG00000036703			Itgax	0.222	0.0347424	-0.30323	Itgax	integrin alpha X	ITGAX	0.43813	0.144	0.356249	ITGAX	integrin subunit alpha X
ENSRNOG00000031406	HPS3	0.468346	1.38352	UP	4.3901	0.00118912	0.00906323					Hps3	0.235	0.0427917	0.3387	Hps3	Hermansky-Pudlak syndrome 3	HPS3	0.4598	0.161	-0.429555	HPS3	HPS3, biogenesis of lysosomal organelles complex 2 subunit 1
ENSRNOG00000021828	CORO1B	0.467619	1.38283	UP	6.48393	0.000561346	0.00499956		ENSRNOG00000021828			Coro1b	0.226	0.0367205	0.276695	Coro1b	coronin, actin binding protein 1B
ENSRNOG00000005958	RRBP1	0.467373	1.38259	UP	5.93976	0.00295457	0.018427					Rrbp1	0.555	0.337626	0.113925	Rrbp1	ribosome binding protein 1	RRBP1	0.10158	0.00388	0.747702	RRBP1	ribosome binding protein 1
ENSRNOG00000019873	EML3	0.467147	1.38237	UP	3.59871	0.00208137	0.0140383					Eml3	0.521	0.299853	0.119635	Eml3	echinoderm microtubule associated protein like 3	EML3	0.49772	0.194	0.245493	EML3	echinoderm microtubule associated protein like 3
ENSRNOG00000052354	ARHGEF40	0.466991	1.38222	UP	5.51829	0.000881005	0.00713444					Arhgef40	0.281	0.0758388	0.35117	Arhgef40	Rho guanine nucleotide exchange factor (GEF) 40	ARHGEF40	0.12638	0.00711	0.798292	ARHGEF40	Rho guanine nucleotide exchange factor 40
ENSRNOG00000042620	MARVELD1	0.466448	1.3817	UP	4.75786	0.00573325	0.0311068					Marveld1	0.792	0.642357	0.060765	Marveld1	MARVEL (membrane-associating) domain containing 1	MARVELD1	0.65481	0.373	0.41172	MARVELD1	MARVEL domain containing 1
ENSRNOG00000002956	STIM2	0.466381	1.38164	UP	5.01445	0.000902221	0.00727282					Stim2	0.23	0.0393976	0.39261	Stim2	stromal interaction molecule 2	STIM2	0.33432	0.0769	0.361625	STIM2	stromal interaction molecule 2
ENSRNOG00000050473	RPS27L	0.46595	1.38123	UP	5.54906	0.00971072	0.0468264					Rps27l	0.485	0.261773	0.23954	Rps27l	ribosomal protein S27-like	RPS27L	0.13271	0.00848	-0.717257	RPS27L	ribosomal protein S27 like
ENSRNOG00000020088	KLHL26	0.465466	1.38076	UP	3.63368	0.0017508	0.0122246					Klhl26	0.629	0.425825	-0.086485	Klhl26	kelch-like 26	KLHL26	0.5218	0.219	0.242816	KLHL26	kelch like family member 26
ENSRNOG00000029195	uba7	0.465162	1.38047	UP	4.02405	0.0041038	0.023827					Uba7	0.668	0.4773	-0.07872	Uba7	ubiquitin-like modifier activating enzyme 7	UBA7	0.77333	0.548	0.227218	UBA7	ubiquitin like modifier activating enzyme 7
ENSRNOG00000010185	RGD13069	0.464777	1.3801	UP	3.93931	0.00630152	0.0335664
ENSRNOG00000003207	FMNL1	0.462061	1.37751	UP	3.97146	0.00575105	0.0311764		ENSRNOG00000003207			Fmnl1	0.597	0.38792	0.098905	Fmnl1	formin-like 1	FMNL1	0.97226	0.93	0.015613	FMNL1	formin like 1
ENSRNOG00000009625	DPYSL2	0.461935	1.37739	UP	6.96913	0.00667089	0.0351293		ENSRNOG00000009625	ENSRNOG00000009625		Dpysl2	0.196	0.0206195	0.494835	Dpysl2	dihydropyrimidinase-like 2	DPYSL2	0.29037	0.0566	0.423191	DPYSL2	dihydropyrimidinase like 2
ENSRNOG00000028594	IFNAR1	0.459552	1.37511	UP	6.39158	0.000607248	0.00533417					Ifnar1	0.266	0.0637308	0.22975	Ifnar1	interferon (alpha and beta) receptor 1	IFNAR1	0.76598	0.537	-0.186273	IFNAR1	interferon alpha and beta receptor subunit 1
ENSRNOG00000006329	PELI1	0.459	1.37459	UP	3.57948	0.00870592	0.0430739					Peli1	0.49	0.267076	0.141165	Peli1	pellino 1	PELI1	0.2272	0.0322	1.25069	PELI1	pellino E3 ubiquitin protein ligase 1
ENSRNOG00000014604	SIGMAR1	0.458471	1.37408	UP	3.94974	0.00255693	0.0164145					Sigmar1	0.877	0.774437	0.03026	Sigmar1	sigma non-opioid intracellular receptor 1	SIGMAR1	0.39155	0.111	-0.338069	SIGMAR1	sigma non-opioid intracellular receptor 1
ENSRNOG00000000936	STX2	0.458404	1.37402	UP	4.34699	0.00174064	0.0121691		ENSRNOG00000000936			Stx2	0.229	0.039029	0.281665	Stx2	syntaxin 2	STX2	0.16054	0.0139	-0.636664	STX2	syntaxin 2
ENSRNOG00000011762	ELF1	0.456763	1.37246	UP	5.27244	0.00179012	0.0124486					Elf1	0.528	0.307495	0.10994	Elf1	E74-like factor 1	ELF1	0.81289	0.616	0.161811	ELF1	E74 like ETS transcription factor 1
ENSRNOG00000013135	PTPN12	0.455464	1.37122	UP	5.81348	0.00174255	0.0121723		ENSRNOG00000013135			Ptpn12	0.156	0.0041673	0.54393	Ptpn12	protein tyrosine phosphatase, non-receptor type 12	PTPN12	0.98398	0.96	-0.0097665	PTPN12	protein tyrosine phosphatase, non-receptor type 12
ENSRNOG00000022307	acap3	0.4542	1.37002	UP	4.04949	0.00530145	0.0292211					Acap3	0.645	0.445837	0.080825	Acap3	ArfGAP with coiled-coil, ankyrin repeat and PH domains 3	ACAP3	0.43609	0.142	0.317537	ACAP3	ArfGAP with coiled-coil, ankyrin repeat and PH domains 3
ENSRNOG00000010793	spryd3	0.453049	1.36893	UP	3.81089	0.0023681	0.0154465					Spryd3	0.895	0.805143	0.024655	Spryd3	SPRY domain containing 3	SPRYD3	0.37684	0.101	-0.405738	SPRYD3	SPRY domain containing 3
ENSRNOG00000008444	CBL	0.452874	1.36876	UP	4.11747	0.00616097	0.0329973											CBL	0.70728	0.445	0.182284	CBL	Cbl proto-oncogene
ENSRNOG00000002553	SMIM14	0.451886	1.36783	UP	5.46615	0.00165515	0.0117191					Smim14	0.232	0.0404209	0.37333	Smim14	small integral membrane protein 14	SMIM14	0.18318	0.0192	-0.67142	SMIM14	small integral membrane protein 14
ENSRNOG00000055567	RGD15602	0.451512	1.36747	UP	4.69724	0.00516062	0.0286375
ENSRNOG00000054479	ZW10	0.44943	1.3655	UP	3.80575	0.00228947	0.0150933		ENSRNOG00000054479			Zw10	0.407	0.183903	0.189575	Zw10	zw10 kinetochore protein	ZW10	0.25437	0.042	-0.498152	ZW10	zw10 kinetochore protein
ENSRNOG00000055531	hps5	0.448873	1.36497	UP	3.8703	0.00249062	0.016088					Hps5	0.354	0.1359	0.213715	Hps5	Hermansky-Pudlak syndrome 5	HPS5	0.1693	0.0159	-0.862277	HPS5	HPS5, biogenesis of lysosomal organelles complex 2 subunit 2
ENSRNOG00000054891	CNOT6	0.448139	1.36428	UP	4.82391	0.00418772	0.0242027					Cnot6	0.16	0.0070445	0.56287	Cnot6	CCR4-NOT transcription complex, subunit 6	CNOT6	0.39074	0.11	-0.380457	CNOT6	CCR4-NOT transcription complex subunit 6
ENSRNOG00000055641	DNASE1L1	0.447004	1.36321	UP	4.75225	0.00243339	0.0157698					Dnase1l1	0.351	0.132557	0.234555	Dnase1l1	deoxyribonuclease 1-like 1	DNASE1L1	0.51794	0.215	0.277525	DNASE1L1	deoxyribonuclease 1 like 1
ENSRNOG00000013529	STK4	0.446531	1.36276	UP	5.00753	0.000628652	0.00548099	serine/threonine kinase 4				Stk4	0.313	0.101201	0.244315	Stk4	serine/threonine kinase 4	STK4	0.7769	0.555	-0.108971	STK4	serine/threonine kinase 4
ENSRNOG00000008195	YWHAZ	0.446153	1.3624	UP	7.67004	4.23605e-05	0.000653798		ENSRNOG00000008195	ENSRNOG00000008195		Ywhaz	0.168	0.0091824	0.399275	Ywhaz	tyrosine 3-monooxygenase/tryptophan 5-monooxygenase activation protein, zeta polypeptide	YWHAZ	0.43014	0.138	-0.333608	YWHAZ	tyrosine 3-monooxygenase/tryptophan 5-monooxygenase activation protein zeta
ENSRNOG00000008822	FKBP1A	0.445704	1.36198	UP	7.51481	0.000197545	0.00217796		ENSRNOG00000008822			Fkbp1a	0.418	0.195413	0.146045	Fkbp1a	FK506 binding protein 1a	FKBP1A	0.43877	0.145	0.346645	FKBP1A	FK506 binding protein 1A
ENSRNOG00000005539	THG1L	0.445073	1.36138	UP	2.76524	0.00792193	0.040106			ENSRNOG00000005539		Thg1l	0.192	0.018489	0.38132	Thg1l	tRNA-histidine guanylyltransferase 1-like (S. cerevisiae)	THG1L	0.43721	0.143	-0.395244	THG1L	tRNA-histidine guanylyltransferase 1 like
ENSRNOG00000031232	NRP2	0.443462	1.35986	UP	5.58552	0.00343271	0.0207182	neuropilin 2				Nrp2	0.21	0.0277413	0.42315	Nrp2	neuropilin 2	NRP2	0.14544	0.0105	1.15541	NRP2	neuropilin 2
ENSRNOG00000029441	KLHL2	0.442681	1.35913	UP	3.8313	0.0026559	0.0169517		ENSRNOG00000029441			Klhl2	0.201	0.0229746	0.381505	Klhl2	kelch-like 2, Mayven	KLHL2	0.34181	0.081	-0.390535	KLHL2	kelch like family member 2
ENSRNOG00000059801	LIMA1	0.440306	1.35689	UP	5.47631	0.0066915	0.0352267		ENSRNOG00000059801			Lima1	0.299	0.0894935	0.2246	Lima1	LIM domain and actin binding 1	LIMA1	0.43721	0.143	0.338925	LIMA1	LIM domain and actin binding 1
ENSRNOG00000029134	ADGRL1	0.440282	1.35687	UP	3.52309	0.00395348	0.0231783					Adgrl1	0.378	0.155912	-0.201875	Adgrl1	adhesion G protein-coupled receptor L1	ADGRL1	0.75514	0.519	0.143989	ADGRL1	adhesion G protein-coupled receptor L1
ENSRNOG00000002514	CCDC93	0.440268	1.35686	UP	4.40428	0.000726689	0.006131					Ccdc93	0.42	0.196812	0.155735	Ccdc93	coiled-coil domain containing 93	CCDC93	0.72746	0.478	-0.144139	CCDC93	coiled-coil domain containing 93
ENSRNOG00000005924	DSTN	0.439956	1.35656	UP	7.32517	0.00128672	0.00962208		ENSRNOG00000005924			Dstn	0.156	0.0028285	0.74543	Dstn	destrin	DSTN	0.18659	0.0198	-0.606491	DSTN	destrin, actin depolymerizing factor
ENSRNOG00000008090	TXNDC12	0.438776	1.35545	UP	6.07821	0.0018386	0.0126888			ENSRNOG00000008090		Txndc12	0.349	0.131284	-0.1894	Txndc12	thioredoxin domain containing 12 (endoplasmic reticulum)	TXNDC12	0.06621	0.000744	-1.64415	TXNDC12	thioredoxin domain containing 12
ENSRNOG00000002443	MFAP3	0.438061	1.35478	UP	3.93958	0.00958893	0.0463062					Mfap3	0.393	0.169831	0.18484	Mfap3	microfibrillar-associated protein 3	MFAP3	0.38619	0.107	-0.425389	MFAP3	microfibrillar associated protein 3
ENSRNOG00000051564		0.438035	1.35476	UP	3.89551	0.00122006	0.00926085
ENSRNOG00000033498	CIB1	0.437711	1.35445	UP	3.95713	0.00286202	0.017995	calcium and integrin binding 1	ENSRNOG00000033498									CIB1	0.50684	0.202	-0.344867	CIB1	calcium and integrin binding 1
ENSRNOG00000021693	fam149a	0.43719	1.35396	UP	4.23381	0.00639974	0.0339484					Fam149a	0.762	0.601392	0.07302	Fam149a	family with sequence similarity 149, member A	FAM149A	0.51529	0.211	-0.238205	FAM149A	family with sequence similarity 149 member A
ENSRNOG00000057794	ADAMTS5	0.435596	1.35247	UP	4.59386	0.00379585	0.0224701		ENSRNOG00000057794			Adamts5	0.75	0.584888	-0.081555	Adamts5	a disintegrin-like and metallopeptidase (reprolysin type) with thrombospondin type 1 motif, 5 (aggrecanase-2)	ADAMTS5	0.02575	3.58e-05	-2.18584	ADAMTS5	ADAM metallopeptidase with thrombospondin type 1 motif 5
ENSRNOG00000017510	MFGE8	0.434541	1.35148	UP	8.08293	0.00241793	0.0156977	milk fat globule-EGF factor 8 protein	ENSRNOG00000017510			Mfge8	0.168	0.0091543	0.52262	Mfge8	milk fat globule-EGF factor 8 protein	MFGE8	0.51752	0.214	0.2821	MFGE8	milk fat globule-EGF factor 8 protein
ENSRNOG00000016477	VANGL1	0.434258	1.35122	UP	3.91405	0.00201856	0.0136761					Vangl1	0.413	0.190351	0.169445	Vangl1	vang-like 1 (van gogh, Drosophila)	VANGL1	0.864	0.705	0.0837625	VANGL1	VANGL planar cell polarity protein 1
ENSRNOG00000001992	ATP6V1A	0.432309	1.34939	UP	5.72987	0.000264403	0.00272313			ENSRNOG00000001992		Atp6v1a	0.165	0.0087229	0.46538	Atp6v1a	ATPase, H+ transporting, lysosomal V1 subunit A	ATP6V1A	0.07771	0.00139	-0.987653	ATP6V1A	ATPase H+ transporting V1 subunit A
ENSRNOG00000034246		0.431859	1.34897	UP	7.0407	0.00988306	0.0474649
ENSRNOG00000004257	CTPS2	0.430736	1.34792	UP	4.74229	0.00510018	0.0283388			ENSRNOG00000004257		Ctps2	0.351	0.13317	0.2196	Ctps2	cytidine 5'-triphosphate synthase 2	CTPS2	0.13486	0.00886	-0.623127	CTPS2	CTP synthase 2
ENSRNOG00000031421	eif1A	0.429399	1.34667	UP	5.87542	0.00461442	0.0261888					Eif1a	0.156	0.0033318	0.608735	Eif1a	eukaryotic translation initiation factor 1A
ENSRNOG00000012035	RNF181	0.427318	1.34473	UP	5.30653	5.03244e-05	0.000750783					Rnf181	0.501	0.278589	0.182545	Rnf181	ring finger protein 181	RNF181	0.78549	0.569	0.101371	RNF181	ring finger protein 181
ENSRNOG00000014277	ZDHHC13	0.426785	1.34423	UP	3.84596	0.0105436	0.0497468					Zdhhc13	0.659	0.465446	0.078015	Zdhhc13	zinc finger, DHHC domain containing 13	ZDHHC13	0.0822	0.00176	-1.05917	ZDHHC13	zinc finger DHHC-type containing 13
ENSRNOG00000012937	WWP2	0.425815	1.34333	UP	4.10071	0.000661576	0.00571193					Wwp2	0.29	0.0827745	0.265065	Wwp2	WW domain containing E3 ubiquitin protein ligase 2	WWP2	0.70544	0.442	0.136928	WWP2	WW domain containing E3 ubiquitin protein ligase 2
ENSRNOG00000012495	PODXL	0.425334	1.34288	UP	7.25188	0.0014731	0.0107455		ENSRNOG00000012495			Podxl	0.162	0.0080176	0.490985	Podxl	podocalyxin-like	PODXL	0.34948	0.085	0.365291	PODXL	podocalyxin like
ENSRNOG00000013948	ZC3HAV1	0.424444	1.34206	UP	5.34257	0.00602675	0.0324035					Zc3hav1	0.322	0.108426	0.221175	Zc3hav1	zinc finger CCCH type, antiviral 1	ZC3HAV1	0.28427	0.0539	1.03605	ZC3HAV1	zinc finger CCCH-type containing, antiviral 1
ENSRNOG00000047896	KCTD10	0.422444	1.3402	UP	5.87127	0.00590304	0.0318137	potassium channel tetramerization domain containing 10				Kctd10	0.292	0.0847783	0.20541	Kctd10	potassium channel tetramerisation domain containing 10	KCTD10	0.98272	0.956	0.013586	KCTD10	potassium channel tetramerization domain containing 10
ENSRNOG00000002449	MAGED2	0.422091	1.33987	UP	5.12697	0.00530102	0.0292211					Maged2	0.827	0.693684	-0.05021	Maged2	melanoma antigen, family D, 2	MAGED2	0.74186	0.5	0.159349	MAGED2	MAGE family member D2
ENSRNOG00000020881	FRMD8	0.420258	1.33817	UP	4.32384	0.0024549	0.0158819					Frmd8	0.942	0.885501	0.01983	Frmd8	FERM domain containing 8	FRMD8	0.19238	0.0213	1.62917	FRMD8	FERM domain containing 8
ENSRNOG00000057464	FMR1	0.419679	1.33763	UP	4.4726	0.00401985	0.0234376		ENSRNOG00000057464			Fmr1	0.155	0.0020795	0.696295	Fmr1	fragile X mental retardation syndrome 1	FMR1	0.50514	0.201	-0.305452	FMR1	fragile X mental retardation 1
ENSRNOG00000008857	ADAMTS10	0.418589	1.33662	UP	5.15087	0.0104919	0.0496158		ENSRNOG00000008857			Adamts10	0.267	0.0641733	0.29022	Adamts10	a disintegrin-like and metallopeptidase (reprolysin type) with thrombospondin type 1 motif, 10	ADAMTS10	0.53102	0.228	0.253704	ADAMTS10	ADAM metallopeptidase with thrombospondin type 1 motif 10
ENSRNOG00000009139	FUBP3	0.41707	1.33521	UP	4.29278	0.0022369	0.0148467					Fubp3	0.313	0.10103	0.19957	Fubp3	far upstream element (FUSE) binding protein 3	FUBP3	0.64823	0.364	-0.267366	FUBP3	far upstream element binding protein 3
ENSRNOG00000016256	MYO9B	0.416782	1.33495	UP	5.70992	0.000287441	0.00289458		ENSRNOG00000016256			Myo9b	0.321	0.107552	0.262725	Myo9b	myosin IXb	MYO9B	0.28866	0.0557	0.426676	MYO9B	myosin IXB
ENSRNOG00000015018	PDIA3	0.416198	1.33441	UP	6.86417	0.0072648	0.0375675		ENSRNOG00000015018	ENSRNOG00000015018		Pdia3	0.548	0.329572	0.10781	Pdia3	protein disulfide isomerase associated 3
ENSRNOG00000012640	DPP7	0.416161	1.33437	UP	6.11688	0.00429375	0.0246631					Dpp7	0.556	0.339254	0.1495	Dpp7	dipeptidylpeptidase 7	DPP7	0.49575	0.192	0.273871	DPP7	dipeptidyl peptidase 7
ENSRNOG00000048870	ST6GALNA	0.415911	1.33414	UP	5.05668	0.00342335	0.0206794			ENSRNOG00000048870
ENSRNOG00000002203	LIN54	0.415027	1.33332	UP	4.03221	0.00188462	0.0129634					Lin54	0.292	0.0848361	0.2164	Lin54	lin-54 homolog (C. elegans)	LIN54	0.38707	0.107	-0.326919	LIN54	lin-54 DREAM MuvB core complex component
ENSRNOG00000061118		0.414549	1.33288	UP	3.01486	0.00931637	0.0453517
ENSRNOG00000015019	SPG21	0.414533	1.33287	UP	5.29148	0.00205153	0.0138764					Spg21	0.219	0.0325269	0.32228	Spg21	spastic paraplegia 21 homolog (human)	SPG21	0.17289	0.0167	-0.853846	SPG21	spastic paraplegia 21 (autosomal recessive, Mast syndrome)
ENSRNOG00000011882	GAB2	0.413618	1.33202	UP	4.53889	0.00366349	0.0218811					Gab2	0.244	0.0489209	0.479185	Gab2	growth factor receptor bound protein 2-associated protein 2	GAB2	0.03305	9.66e-05	1.46941	GAB2	GRB2 associated binding protein 2
ENSRNOG00000024501	RGS3	0.412727	1.3312	UP	5.34005	0.00274658	0.0174303					Rgs3	0.586	0.374227	-0.10232	Rgs3	regulator of G-protein signaling 3	RGS3	0.75641	0.521	0.121272	RGS3	regulator of G-protein signaling 3
ENSRNOG00000014564	YIPF5	0.412207	1.33072	UP	5.5937	0.00155582	0.0111968					Yipf5	0.17	0.0097147	0.421945	Yipf5	Yip1 domain family, member 5	YIPF5	0.20984	0.0264	-0.526981	YIPF5	Yip1 domain family member 5
ENSRNOG00000021931	UBA6	0.411205	1.3298	UP	5.49102	0.00323158	0.0197333					Uba6	0.282	0.0761612	0.240585	Uba6	ubiquitin-like modifier activating enzyme 6	UBA6	0.73903	0.496	-0.174527	UBA6	ubiquitin like modifier activating enzyme 6
ENSRNOG00000009069	TNFAIP1	0.410765	1.32939	UP	6.88303	0.000289749	0.00290987					Tnfaip1	0.185	0.0156066	0.37867	Tnfaip1	tumor necrosis factor, alpha-induced protein 1 (endothelial)	TNFAIP1	0.10274	0.00405	1.12907	TNFAIP1	TNF alpha induced protein 1
ENSRNOG00000000996	ARPC1A	0.409646	1.32836	UP	3.89378	0.00191283	0.0131141		ENSRNOG00000000996			Arpc1a	0.922	0.851089	0.019135	Arpc1a	actin related protein 2/3 complex, subunit 1A	ARPC1A	0.33804	0.0789	0.399925	ARPC1A	actin related protein 2/3 complex subunit 1A
ENSRNOG00000021248	cdc25b	0.409206	1.32795	UP	4.36566	0.00116495	0.00891164		ENSRNOG00000021248			Cdc25b	0.331	0.115266	0.186955	Cdc25b	cell division cycle 25B	CDC25B	0.9749	0.937	0.0160375	CDC25B	cell division cycle 25B
ENSRNOG00000030294	EML4	0.408609	1.32741	UP	5.02102	0.00143788	0.0105534					Eml4	0.232	0.0409566	0.35563	Eml4	echinoderm microtubule associated protein like 4
ENSRNOG00000007133	PLXNB2	0.408454	1.32726	UP	6.39149	0.0068649	0.0359236					Plxnb2	0.255	0.0561857	0.23936	Plxnb2	plexin B2	PLXNB2	0.23819	0.0361	0.55658	PLXNB2	plexin B2
ENSRNOG00000013594	ACP2	0.40835	1.32717	UP	4.48184	0.00891988	0.0439291					Acp2	0.356	0.137275	0.18921	Acp2	acid phosphatase 2, lysosomal	ACP2	0.39256	0.111	0.32737	ACP2	acid phosphatase 2, lysosomal
ENSRNOG00000036666	LOC61957	0.407818	1.32668	UP	4.61916	0.00452338	0.0257952
ENSRNOG00000017022	CERK	0.406534	1.3255	UP	5.62007	0.00130354	0.00972165			ENSRNOG00000017022		Cerk	0.33	0.114788	0.220885	Cerk	ceramide kinase	CERK	0.55809	0.256	-0.281803	CERK	ceramide kinase
ENSRNOG00000031896	CHEK1	0.403599	1.3228	UP	6.54655	0.000875512	0.00709877		ENSRNOG00000031896	ENSRNOG00000031896		Chek1	0.312	0.100198	0.37817	Chek1	checkpoint kinase 1	CHEK1	0.67576	0.402	-0.150601	CHEK1	checkpoint kinase 1
ENSRNOG00000006331	ELOVL5	0.403056	1.32231	UP	6.32213	0.00256645	0.0164565			ENSRNOG00000006331		Elovl5	0.254	0.0554669	0.27203	Elovl5	ELOVL family member 5, elongation of long chain fatty acids (yeast)	ELOVL5	0.84149	0.666	0.160771	ELOVL5	ELOVL fatty acid elongase 5
ENSRNOG00000017219	VAC14	0.402886	1.32215	UP	3.90971	0.00907553	0.0444981					Vac14	0.251	0.0536667	0.2785	Vac14	Vac14 homolog (S. cerevisiae)	VAC14	0.44588	0.15	0.287755	VAC14	Vac14, PIKFYVE complex component
ENSRNOG00000020225	DLGAP4	0.401763	1.32112	UP	4.26429	0.00756208	0.0387199					Dlgap4	0.351	0.133341	-0.17388	Dlgap4	discs, large homolog-associated protein 4 (Drosophila)	DLGAP4	0.26003	0.044	0.450748	DLGAP4	DLG associated protein 4
ENSRNOG00000009808	IFT80	0.401437	1.32082	UP	4.15142	0.0064593	0.0342099		ENSRNOG00000009808			Ift80	0.255	0.0563918	0.400415	Ift80	intraflagellar transport 80	IFT80	0.09818	0.00338	-0.969009	IFT80	intraflagellar transport 80
ENSRNOG00000024632	ATF6	0.400564	1.32002	UP	5.82025	0.00960161	0.0463539					Atf6	0.558	0.341043	0.101615	Atf6	activating transcription factor 6	ATF6	0.34956	0.085	-0.409481	ATF6	activating transcription factor 6
ENSRNOG00000053450	MYADM	0.400199	1.31969	UP	6.63706	0.00178547	0.0124252					Myadm	0.246	0.04973	0.260925	Myadm	myeloid-associated differentiation marker	MYADM	0.17331	0.0168	0.998423	MYADM	myeloid associated differentiation marker
ENSRNOG00000014165	SSR1	0.399921	1.31944	UP	6.26868	0.00202662	0.0137246					Ssr1	0.274	0.0706257	0.2362	Ssr1	signal sequence receptor, alpha	SSR1	0.11471	0.00548	-0.943053	SSR1	signal sequence receptor subunit 1
ENSRNOG00000018568	RAB5C	0.399663	1.3192	UP	6.32037	0.00155119	0.0111725					Rab5c	0.787	0.635775	0.0483	Rab5c	RAB5C, member RAS oncogene family	RAB5C	0.85893	0.696	0.070636	RAB5C	RAB5C, member RAS oncogene family
ENSRNOG00000002192	RELL1	0.398985	1.31858	UP	4.1095	0.00297508	0.0185134					Rell1	0.166	0.0089078	0.403985	Rell1	RELT-like 1	RELL1	0.5953	0.299	0.315442	RELL1	RELT like 1
ENSRNOG00000031325	ABI1	0.398888	1.31849	UP	5.94272	0.00178133	0.0124015		ENSRNOG00000031325			Abi1	0.181	0.0135472	0.434345	Abi1	abl-interactor 1	ABI1	0.9297	0.836	-0.036238	ABI1	abl interactor 1
ENSRNOG00000001170	Cox6a1	0.396944	1.31672	UP	7.62408	0.00880894	0.043447			ENSRNOG00000001170		Cox6a1	0.526	0.305443	-0.1304	Cox6a1	cytochrome c oxidase subunit VIa polypeptide 1	COX6A1	0.1696	0.016	-0.665937	COX6A1	cytochrome c oxidase subunit 6A1
ENSRNOG00000016206	UVRAG	0.395862	1.31573	UP	5.00768	0.00576453	0.0312155					Uvrag	0.622	0.417396	0.102405	Uvrag	UV radiation resistance associated gene	UVRAG	0.21494	0.0279	-0.480083	UVRAG	UV radiation resistance associated
ENSRNOG00000010652	DOCK6	0.395031	1.31497	UP	4.69538	0.00221233	0.0147306					Dock6	0.242	0.0476711	0.387835	Dock6	dedicator of cytokinesis 6	DOCK6	0.23159	0.0339	0.615242	DOCK6	dedicator of cytokinesis 6
ENSRNOG00000008691	ICK	0.39499	1.31493	UP	4.1232	0.0104348	0.0494409		ENSRNOG00000008691			Ick	0.547	0.328171	0.114045	Ick	intestinal cell kinase	ICK	0.54153	0.239	-0.29633	ICK	intestinal cell (MAK-like) kinase
ENSRNOG00000045558	CD34	0.39267	1.31282	UP	7.69516	0.00773352	0.0393556	CD34 molecule				Cd34	0.155	0.0007403	0.83791	Cd34	CD34 antigen	CD34	0.6445	0.359	0.383232	CD34	CD34 molecule
ENSRNOG00000027091	KCTD18	0.392077	1.31228	UP	4.2514	0.00632583	0.0336421					Kctd18	0.484	0.260377	0.13324	Kctd18	potassium channel tetramerisation domain containing 18	KCTD18	0.38915	0.109	-0.311013	KCTD18	potassium channel tetramerization domain containing 18
ENSRNOG00000004036	SNX12	0.389259	1.30972	UP	5.36796	0.00140973	0.0103644					Snx12	0.651	0.454851	0.098585	Snx12	sorting nexin 12	SNX12	0.66421	0.385	0.159482	SNX12	sorting nexin 12
ENSRNOG00000025023	STAT6	0.388819	1.30932	UP	5.31508	0.00477855	0.0269295					Stat6	0.684	0.496522	0.08212	Stat6	signal transducer and activator of transcription 6	STAT6	0.96172	0.91	-0.023482	STAT6	signal transducer and activator of transcription 6
ENSRNOG00000006632	RPS6KA3	0.3888	1.3093	UP	6.72835	0.0012712	0.00953168											RPS6KA3	0.87845	0.734	-0.0876055	RPS6KA3	ribosomal protein S6 kinase A3
ENSRNOG00000014436	PPIP5K1	0.38868	1.30919	UP	5.64751	0.00273773	0.0173873					Ppip5k1	0.363	0.143104	0.167365	Ppip5k1	diphosphoinositol pentakisphosphate kinase 1	PPIP5K1	0.39136	0.11	0.344243	PPIP5K1	diphosphoinositol pentakisphosphate kinase 1
ENSRNOG00000003858	ATP6AP2	0.388648	1.30917	UP	5.41736	0.00340674	0.0206213					Atp6ap2	0.204	0.0243817	0.524785	Atp6ap2	ATPase, H+ transporting, lysosomal accessory protein 2	ATP6AP2	0.20816	0.0258	-0.510626	ATP6AP2	ATPase H+ transporting accessory protein 2
ENSRNOG00000004263	INTS7	0.38609	1.30685	UP	4.26838	0.00290854	0.0182151					Ints7	0.326	0.111804	0.19172	Ints7	integrator complex subunit 7	INTS7	0.15186	0.012	-0.937272	INTS7	integrator complex subunit 7
ENSRNOG00000014637	ATXN10	0.38569	1.30648	UP	6.53068	0.00106749	0.00831512					Atxn10	0.972	0.940758	0.00826	Atxn10	ataxin 10	ATXN10	0.32445	0.0722	-0.531923	ATXN10	ataxin 10
ENSRNOG00000015597	LOC10012	0.385053	1.30591	UP	4.20862	0.00861832	0.042722
ENSRNOG00000015777	MEX3C	0.383888	1.30485	UP	5.23044	0.00115918	0.00888793					Mex3c	0.822	0.686517	0.043605	Mex3c	mex3 RNA binding family member C	MEX3C	0.35521	0.0882	0.40397	MEX3C	mex-3 RNA binding family member C
ENSRNOG00000006483	HEATR5A	0.383597	1.30459	UP	5.5399	0.0014994	0.0108849					Heatr5a	0.209	0.0273576	0.409635	Heatr5a	HEAT repeat containing 5A	HEATR5A	0.07408	0.00121	-1.03335	HEATR5A	HEAT repeat containing 5A
ENSRNOG00000018159	ANXA4	0.381818	1.30298	UP	6.52713	0.00140805	0.0103572					Anxa4	0.156	0.004332	0.653945	Anxa4	annexin A4	ANXA4	0.88037	0.738	-0.0598765	ANXA4	annexin A4
ENSRNOG00000014013	map4k4	0.381811	1.30298	UP	6.69006	0.00683316	0.03578					Map4k4	0.767	0.607322	0.052735	Map4k4	mitogen-activated protein kinase kinase kinase kinase 4	MAP4K4	0.45909	0.161	0.314866	MAP4K4	mitogen-activated protein kinase kinase kinase kinase 4
ENSRNOG00000028801	GSAP	0.376253	1.29797	UP	4.32431	0.00984476	0.0473083					Gsap	0.486	0.262352	0.19727	Gsap	gamma-secretase activating protein	GSAP	0.2272	0.0322	-0.894168	GSAP	gamma-secretase activating protein
ENSRNOG00000004807	ARF2	0.374398	1.2963	UP	5.20644	0.00650186	0.0343696					Arf2	0.533	0.3131	0.12187	Arf2	ADP-ribosylation factor 2
ENSRNOG00000038686	AP1S2	0.374155	1.29608	UP	6.03937	0.00656039	0.034635					Ap1s2	0.156	0.0034829	0.94998	Ap1s2	adaptor-related protein complex 1, sigma 2 subunit	AP1S2	0.60197	0.307	-0.329807	AP1S2	adaptor related protein complex 1 sigma 2 subunit
ENSRNOG00000005350	PWP1	0.373219	1.29524	UP	3.61069	0.0103622	0.0491843					Pwp1	0.292	0.0841342	0.206735	Pwp1	PWP1 homolog, endonuclein	PWP1	0.28275	0.053	-0.648714	PWP1	PWP1 homolog, endonuclein
ENSRNOG00000003890	NAP1L1	0.372908	1.29496	UP	5.85497	0.00261512	0.0167235					Nap1l1	0.213	0.0295073	0.456535	Nap1l1	nucleosome assembly protein 1-like 1	NAP1L1	0.66577	0.388	-0.27407	NAP1L1	nucleosome assembly protein 1 like 1
ENSRNOG00000016886	rnf25	0.372149	1.29428	UP	4.22776	0.00177496	0.0123675					Rnf25	0.608	0.400345	-0.095895	Rnf25	ring finger protein 25	RNF25	0.27777	0.0507	0.447258	RNF25	ring finger protein 25
ENSRNOG00000012084	XPNPEP1	0.372105	1.29424	UP	6.14259	0.00121995	0.00926085					Xpnpep1	0.446	0.220982	0.137575	Xpnpep1	X-prolyl aminopeptidase (aminopeptidase P) 1, soluble	XPNPEP1	0.34911	0.0848	-0.387879	XPNPEP1	X-prolyl aminopeptidase 1
ENSRNOG00000016781	PPIB	0.372029	1.29417	UP	7.21976	0.00648569	0.034295		ENSRNOG00000016781			Ppib	0.281	0.0752985	0.222205	Ppib	peptidylprolyl isomerase B	PPIB	0.86762	0.712	0.066301	PPIB	peptidylprolyl isomerase B
ENSRNOG00000012911	ERLIN1	0.371791	1.29396	UP	4.27121	0.00231848	0.0152062					Erlin1	0.193	0.0188174	0.451055	Erlin1	ER lipid raft associated 1	ERLIN1	0.50033	0.197	-0.245813	ERLIN1	ER lipid raft associated 1
ENSRNOG00000015158	PIKFYVE	0.371321	1.29354	UP	6.0608	0.00657682	0.0347107		ENSRNOG00000015158			Pikfyve	0.165	0.0086972	0.5655	Pikfyve	phosphoinositide kinase, FYVE finger containing	PIKFYVE	0.46921	0.169	-0.337714	PIKFYVE	phosphoinositide kinase, FYVE-type zinc finger containing
ENSRNOG00000018920	SLC25A17	0.371152	1.29339	UP	4.13687	0.00872107	0.0431158			ENSRNOG00000018920		Slc25a17	0.301	0.0911209	0.326165	Slc25a17	solute carrier family 25 (mitochondrial carrier, peroxisomal membrane protein), member 17	SLC25A17	0.68776	0.418	-0.148721	SLC25A17	solute carrier family 25 member 17
ENSRNOG00000005052	SLC39A9	0.370952	1.29321	UP	5.37039	0.00384144	0.0226587					Slc39a9	0.534	0.313801	0.13506	Slc39a9	solute carrier family 39 (zinc transporter), member 9	SLC39A9	0.17185	0.0165	-0.591705	SLC39A9	solute carrier family 39 member 9
ENSRNOG00000001083	KDELR2	0.370593	1.29288	UP	5.85066	0.00873017	0.043148											KDELR2	0.56511	0.265	0.226406	KDELR2	KDEL endoplasmic reticulum protein retention receptor 2
ENSRNOG00000009954	CACUL1	0.369698	1.29208	UP	5.32915	0.00318202	0.019495					Cacul1	0.584	0.371516	0.09856	Cacul1	CDK2 associated, cullin domain 1	CACUL1	0.30323	0.062	-0.409846	CACUL1	CDK2 associated cullin domain 1
ENSRNOG00000046327	RBPJ	0.369479	1.29189	UP	6.05695	0.00396772	0.0231987	recombination signal binding protein for immunoglobulin kappa J region				Rbpj	0.253	0.0549447	0.308615	Rbpj	recombination signal binding protein for immunoglobulin kappa J region	RBPJ	0.21494	0.0278	-0.492326	RBPJ	recombination signal binding protein for immunoglobulin kappa J region
ENSRNOG00000029185	RASA1	0.368438	1.29095	UP	6.25443	0.00223085	0.0148183					Rasa1	0.225	0.0364469	0.394715	Rasa1	RAS p21 protein activator 1	RASA1	0.09922	0.00353	-0.768857	RASA1	RAS p21 protein activator 1
ENSRNOG00000045740	TMX3	0.367359	1.28999	UP	4.88019	0.0100367	0.048079					Tmx3	0.156	0.0048467	0.50484	Tmx3	thioredoxin-related transmembrane protein 3	TMX3	0.08392	0.00187	-0.876072	TMX3	thioredoxin related transmembrane protein 3
ENSRNOG00000014589	ARPIN	0.36715	1.2898	UP	4.11392	0.00724524	0.0374896		ENSRNOG00000014589			Arpin	0.429	0.205154	0.1538	Arpin	actin-related protein 2/3 complex inhibitor
ENSRNOG00000016722	XPO6	0.366261	1.28901	UP	4.87499	0.00493473	0.0276011					Xpo6	0.354	0.13558	-0.17446	Xpo6	exportin 6	XPO6	0.63049	0.342	0.218307	XPO6	exportin 6
ENSRNOG00000008064	NAGA	0.366207	1.28896	UP	4.71361	0.00112049	0.00865506					Naga	0.98	0.958165	0.00693	Naga	N-acetyl galactosaminidase, alpha	NAGA	0.31974	0.0696	-0.365818	NAGA	alpha-N-acetylgalactosaminidase
ENSRNOG00000052289	PTDSS1	0.365358	1.2882	UP	5.1896	0.00313206	0.0192456			ENSRNOG00000052289		Ptdss1	0.219	0.0320924	0.315705	Ptdss1	phosphatidylserine synthase 1	PTDSS1	0.03061	8.38e-05	-1.94046	PTDSS1	phosphatidylserine synthase 1
ENSRNOG00000026178	ADPGK	0.36256	1.28571	UP	4.38493	0.010166	0.0485159			ENSRNOG00000026178		Adpgk	0.875	0.770391	0.029795	Adpgk	ADP-dependent glucokinase	ADPGK	0.69041	0.423	-0.14308	ADPGK	ADP dependent glucokinase
ENSRNOG00000010004	RIPPLY2	0.361242	1.28453	UP	5.47975	0.0047982	0.0269834					Ripply2	0.741	0.573081	-0.06965	Ripply2	ripply transcriptional repressor 2	RIPPLY2	0.74384	0.503	0.146153	RIPPLY2	ripply transcriptional repressor 2
ENSRNOG00000009568	HDAC1	0.359832	1.28328	UP	5.09933	0.0020096	0.0136482					Hdac1	0.33	0.114506	0.21998	Hdac1	histone deacetylase 1	HDAC1	0.24345	0.0377	-0.437582	HDAC1	histone deacetylase 1
ENSRNOG00000060538	CDC42SE1	0.358322	1.28193	UP	5.55171	0.00348665	0.0209543		ENSRNOG00000060538			Cdc42se1	0.285	0.0789898	0.21395	Cdc42se1	CDC42 small effector 1	CDC42SE1	0.10872	0.00487	0.740432	CDC42SE1	CDC42 small effector 1
ENSRNOG00000003506	GOSR2	0.358073	1.28171	UP	5.54439	0.00184794	0.0127374					Gosr2	0.468	0.243794	0.129385	Gosr2	golgi SNAP receptor complex member 2	GOSR2	0.80133	0.596	-0.119152	GOSR2	golgi SNAP receptor complex member 2
ENSRNOG00000012206	DENND5A	0.357054	1.28081	UP	7.61204	0.00324292	0.0197808					Dennd5a	0.348	0.130217	0.197085	Dennd5a	DENN/MADD domain containing 5A	DENND5A	0.48441	0.183	0.290239	DENND5A	DENN domain containing 5A
ENSRNOG00000008173	SESN3	0.356383	1.28021	UP	4.93526	0.00437693	0.0250717					Sesn3	0.271	0.0670556	0.374435	Sesn3	sestrin 3	SESN3	0.36848	0.0961	-0.438599	SESN3	sestrin 3
ENSRNOG00000001314	FAM20C	0.355993	1.27987	UP	4.71115	0.010185	0.048551					Fam20c	0.877	0.775164	0.03254	Fam20c	family with sequence similarity 20, member C	FAM20C	0.13778	0.00925	0.781619	FAM20C	family with sequence similarity 20 member C
ENSRNOG00000013045	SETD7	0.355009	1.27899	UP	4.84902	0.00818823	0.0411165					Setd7	0.406	0.18265	0.25999	Setd7	SET domain containing (lysine methyltransferase) 7	SETD7	0.37448	0.0993	-0.324148	SETD7	SET domain containing lysine methyltransferase 7
ENSRNOG00000021240	ATRN	0.352592	1.27685	UP	7.38119	0.0102666	0.0488141			ENSRNOG00000021240	ENSRNOG00000021240	Atrn	0.562	0.34586	0.10374	Atrn	attractin	ATRN	0.2846	0.0541	-0.39463	ATRN	attractin
ENSRNOG00000004621	RTN4	0.352447	1.27672	UP	7.73941	0.00540646	0.0296972	reticulon 4				Rtn4	0.156	0.0033325	0.962915	Rtn4	reticulon 4	RTN4	0.95442	0.892	0.027721	RTN4	reticulon 4
ENSRNOG00000011798	MAPRE1	0.351194	1.27562	UP	6.06497	0.0039628	0.0231783		ENSRNOG00000011798			Mapre1	0.216	0.0307462	0.350815	Mapre1	microtubule-associated protein, RP/EB family, member 1	MAPRE1	0.52829	0.225	-0.270894	MAPRE1	microtubule associated protein RP/EB family member 1
ENSRNOG00000011945	CYFIP1	0.349119	1.27378	UP	7.09157	0.00266852	0.0170127		ENSRNOG00000011945			Cyfip1	0.201	0.0228732	0.331195	Cyfip1	cytoplasmic FMR1 interacting protein 1	CYFIP1	0.98203	0.954	0.0107615	CYFIP1	cytoplasmic FMR1 interacting protein 1
ENSRNOG00000051650	YWHAQ	0.347364	1.27223	UP	7.05927	0.00290203	0.0181879		ENSRNOG00000051650			Ywhaq	0.16	0.0075082	0.450565	Ywhaq	tyrosine 3-monooxygenase/tryptophan 5-monooxygenase activation protein, theta polypeptide	YWHAQ	0.87432	0.725	-0.07553	YWHAQ	tyrosine 3-monooxygenase/tryptophan 5-monooxygenase activation protein theta
ENSRNOG00000007172	MAP4K3	0.347195	1.27208	UP	5.38869	0.00712345	0.0369648					Map4k3	0.226	0.0367003	0.27477	Map4k3	mitogen-activated protein kinase kinase kinase kinase 3	MAP4K3	0.46921	0.169	-0.507204	MAP4K3	mitogen-activated protein kinase kinase kinase kinase 3
ENSRNOG00000005264	SAV1	0.34701	1.27192	UP	5.20125	0.00396284	0.0231783					Sav1	0.542	0.322609	0.11175	Sav1	salvador family WW domain containing 1	SAV1	0.4382	0.144	-0.410531	SAV1	salvador family WW domain containing protein 1
ENSRNOG00000014584	ODF2	0.345599	1.27068	UP	4.98516	0.00405481	0.0235944		ENSRNOG00000014584			Odf2	0.411	0.188101	0.179225	Odf2	outer dense fiber of sperm tails 2	ODF2	0.66238	0.383	0.156234	ODF2	outer dense fiber of sperm tails 2
ENSRNOG00000001415	AP1S1	0.344969	1.27012	UP	4.04951	0.00977081	0.0470627					Ap1s1	0.895	0.805032	0.026415	Ap1s1	adaptor protein complex AP-1, sigma 1	AP1S1	0.82921	0.644	-0.105308	AP1S1	adaptor related protein complex 1 sigma 1 subunit
ENSRNOG00000003185	ACBD3	0.344164	1.26941	UP	4.34073	0.00362002	0.0216681			ENSRNOG00000003185		Acbd3	0.6	0.390789	0.09281	Acbd3	acyl-Coenzyme A binding domain containing 3	ACBD3	0.75201	0.515	-0.163937	ACBD3	acyl-CoA binding domain containing 3
ENSRNOG00000015733	MYL12B	0.343366	1.26871	UP	6.0267	0.00300618	0.018658		ENSRNOG00000015733			Myl12b	0.508	0.285091	0.15473	Myl12b	myosin, light chain 12B, regulatory	MYL12B	0.6283	0.34	-0.1739	MYL12B	myosin light chain 12B
ENSRNOG00000003805	RNFT1	0.342122	1.26762	UP	4.50453	0.00427771	0.024605					Rnft1	0.272	0.0680137	0.391845	Rnft1	ring finger protein, transmembrane 1	RNFT1	0.10704	0.00466	-0.881455	RNFT1	ring finger protein, transmembrane 1
ENSRNOG00000021882	TMED9	0.340855	1.26651	UP	5.79121	0.0056725	0.0308779											TMED9	0.1693	0.0159	0.60798	TMED9	transmembrane p24 trafficking protein 9
ENSRNOG00000001803	DNAJB11	0.338137	1.26412	UP	5.31626	0.00982326	0.0472322					Dnajb11	0.318	0.104666	0.265035	Dnajb11	DnaJ heat shock protein family (Hsp40) member B11	DNAJB11	0.83682	0.657	-0.139558	DNAJB11	DnaJ heat shock protein family (Hsp40) member B11
ENSRNOG00000016280	BTRC	0.334124	1.26061	UP	4.84048	0.00682273	0.0357479					Btrc	0.557	0.340486	0.106305	Btrc	beta-transducin repeat containing protein	BTRC	0.14351	0.0103	-0.654871	BTRC	beta-transducin repeat containing E3 ubiquitin protein ligase
ENSRNOG00000032436	TMOD3	0.333723	1.26026	UP	6.39536	0.0105661	0.0498251					Tmod3	0.156	0.003191	0.554465	Tmod3	tropomodulin 3	TMOD3	0.67945	0.407	-0.171681	TMOD3	tropomodulin 3
ENSRNOG00000012559	MAN1B1	0.333036	1.25966	UP	5.77036	0.00500828	0.0279383			ENSRNOG00000012559		Man1b1	0.396	0.173968	0.183295	Man1b1	mannosidase, alpha, class 1B, member 1	MAN1B1	0.9126	0.801	-0.0500655	MAN1B1	mannosidase alpha class 1B member 1
ENSRNOG00000009110	PSEN1	0.332723	1.25939	UP	4.9665	0.00180757	0.0125318			ENSRNOG00000009110		Psen1	0.741	0.57239	0.06257	Psen1	presenilin 1	PSEN1	0.20986	0.0264	-0.547523	PSEN1	presenilin 1
ENSRNOG00000060045	PI4KA	0.331812	1.25859	UP	5.67614	0.0074572	0.0383007		ENSRNOG00000060045	ENSRNOG00000060045		Pi4ka	0.985	0.967325	-0.00427	Pi4ka	phosphatidylinositol 4-kinase, catalytic, alpha polypeptide	PI4KA	0.33644	0.0782	0.380556	PI4KA	phosphatidylinositol 4-kinase alpha
ENSRNOG00000027124	TDG	0.330251	1.25723	UP	4.8613	0.00239477	0.0155777											TDG	0.39357	0.112	-0.370397	TDG	thymine DNA glycosylase
ENSRNOG00000027914	PLSCR3	0.326317	1.25381	UP	4.2474	0.0054895	0.0300488			ENSRNOG00000027914		Plscr3	0.861	0.749262	0.033035	Plscr3	phospholipid scramblase 3
ENSRNOG00000056753	HECTD2	0.325009	1.25267	UP	5.45293	0.00838487	0.0418608					Hectd2	0.16	0.0073616	0.864685	Hectd2	HECT domain containing 2	HECTD2	0.66042	0.381	0.1574	HECTD2	HECT domain E3 ubiquitin protein ligase 2
ENSRNOG00000023456	RNF41	0.324287	1.25205	UP	5.18247	0.00299346	0.0185976					Rnf41	0.618	0.412849	-0.09237	Rnf41	ring finger protein 41	RNF41	0.23544	0.0352	-0.50195	RNF41	ring finger protein 41
ENSRNOG00000010434	DYNC1LI1	0.321338	1.24949	UP	5.48118	0.00432481	0.0248073		ENSRNOG00000010434			Dync1li1	0.155	0.0025013	0.72486	Dync1li1	dynein cytoplasmic 1 light intermediate chain 1	DYNC1LI1	0.16145	0.0142	-0.832408	DYNC1LI1	dynein cytoplasmic 1 light intermediate chain 1
ENSRNOG00000014690	PIGT	0.320485	1.24875	UP	5.30509	0.00709961	0.0368737			ENSRNOG00000014690		Pigt	0.817	0.678125	0.05114	Pigt	phosphatidylinositol glycan anchor biosynthesis, class T	PIGT	0.19387	0.0216	0.759664	PIGT	phosphatidylinositol glycan anchor biosynthesis class T
ENSRNOG00000002032	IFNGR2	0.318714	1.24722	UP	4.8402	0.0055644	0.0303896					Ifngr2	0.319	0.105467	-0.188425	Ifngr2	interferon gamma receptor 2	IFNGR2	0.57939	0.28	0.352728	IFNGR2	interferon gamma receptor 2 (interferon gamma transducer 1)
ENSRNOG00000018322	PICALM	0.318317	1.24688	UP	7.66261	0.00928075	0.0452129					Picalm	0.156	0.0044603	0.60965	Picalm	phosphatidylinositol binding clathrin assembly protein	PICALM	0.98655	0.968	0.00788	PICALM	phosphatidylinositol binding clathrin assembly protein
ENSRNOG00000007177	KDELC2	0.314855	1.24389	UP	6.06706	0.0105721	0.0498393					Kdelc2	0.679	0.490746	0.081135	Kdelc2	KDEL (Lys-Asp-Glu-Leu) containing 2	KDELC2	0.42995	0.137	-0.593877	KDELC2	KDEL motif containing 2
ENSRNOG00000018993	ILK	0.310813	1.24041	UP	6.48932	0.00420505	0.0242877		ENSRNOG00000018993			Ilk	0.981	0.960175	0.00553	Ilk	integrin linked kinase	ILK	0.93082	0.84	0.041864	ILK	integrin linked kinase
ENSRNOG00000010945	YWHAB	0.310688	1.2403	UP	7.26723	0.00683947	0.0358018		ENSRNOG00000010945			Ywhab	0.439	0.214914	0.139155	Ywhab	tyrosine 3-monooxygenase/tryptophan 5-monooxygenase activation protein, beta polypeptide	YWHAB	0.12884	0.00763	-0.713577	YWHAB	tyrosine 3-monooxygenase/tryptophan 5-monooxygenase activation protein beta
ENSRNOG00000008209	ST3GAL1	0.307968	1.23796	UP	6.40348	0.0104877	0.0496101			ENSRNOG00000008209		St3gal1	0.282	0.0759964	0.22576	St3gal1	ST3 beta-galactoside alpha-2,3-sialyltransferase 1	ST3GAL1	0.81231	0.615	0.11376	ST3GAL1	ST3 beta-galactoside alpha-2,3-sialyltransferase 1
ENSRNOG00000019534	AP2A2	0.307389	1.23747	UP	6.43829	0.00301549	0.018688					Ap2a2	0.946	0.892506	0.013695	Ap2a2	adaptor-related protein complex 2, alpha 2 subunit	AP2A2	0.84604	0.673	0.0762315	AP2A2	adaptor related protein complex 2 alpha 2 subunit
ENSRNOG00000011498	PSIP1	0.306245	1.23649	UP	5.14583	0.00776064	0.0394574			ENSRNOG00000011498		Psip1	0.185	0.0157569	0.41371	Psip1	PC4 and SFRS1 interacting protein 1	PSIP1	0.39067	0.11	0.356965	PSIP1	PC4 and SFRS1 interacting protein 1
ENSRNOG00000001547	AGPS	0.305418	1.23578	UP	5.14776	0.0105249	0.0496993			ENSRNOG00000001547		Agps	0.172	0.0107331	0.486745	Agps	alkylglycerone phosphate synthase	AGPS	0.14685	0.0109	-0.834079	AGPS	alkylglycerone phosphate synthase
ENSRNOG00000007901	TMED10	0.301229	1.23219	UP	6.99332	0.00768686	0.039163					Tmed10	0.851	0.73248	0.040835	Tmed10	transmembrane emp24-like trafficking protein 10 (yeast)	TMED10	0.09439	0.00286	-0.934505	TMED10	transmembrane p24 trafficking protein 10
ENSRNOG00000014289	ARPC2	0.300004	1.23115	UP	7.11781	0.00859203	0.04264		ENSRNOG00000014289			Arpc2	0.199	0.0220196	0.358825	Arpc2	actin related protein 2/3 complex, subunit 2	ARPC2	0.14692	0.0109	-0.607315	ARPC2	actin related protein 2/3 complex subunit 2
ENSRNOG00000013574	APPL1	0.29718	1.22874	UP	5.27997	0.0102362	0.048706					Appl1	0.167	0.0089982	0.53362	Appl1	adaptor protein, phosphotyrosine interaction, PH domain and leucine zipper containing 1	APPL1	0.17341	0.0169	-0.623356	APPL1	adaptor protein, phosphotyrosine interacting with PH domain and leucine zipper 1
ENSRNOG00000021144	CEBPG	0.294236	1.22624	UP	5.36795	0.00544008	0.029818					Cebpg	0.243	0.0484044	0.367835	Cebpg	CCAAT/enhancer binding protein (C/EBP), gamma	CEBPG	0.93384	0.847	-0.036476	CEBPG	CCAAT/enhancer binding protein gamma
ENSRNOG00000032492	USP22	0.289946	1.22259	UP	5.1184	0.0083774	0.0418393					Usp22	0.28	0.0747517	0.23348	Usp22	ubiquitin specific peptidase 22	USP22	0.10595	0.00453	0.82126	USP22	ubiquitin specific peptidase 22
ENSRNOG00000009739	RGD15644	0.282985	1.21671	UP	5.92054	0.0100296	0.0480717
ENSRNOG00000008987	RNF139	-0.2882	1.22112	DOWN	5.50836	0.0084709	0.0421973					Rnf139	0.32	0.106745	0.243085	Rnf139	ring finger protein 139	RNF139	0.20311	0.0242	-0.526051	RNF139	ring finger protein 139
ENSRNOG00000009389	RIPK2	-0.289223	1.22198	DOWN	4.28498	0.00982107	0.0472322				ENSRNOG00000009389							RIPK2	0.40251	0.118	-0.466095	RIPK2	receptor interacting serine/threonine kinase 2
ENSRNOG00000003117	PSMD12	-0.302563	1.23333	DOWN	6.43929	0.0105274	0.0496993					Psmd12	0.247	0.050368	0.31674	Psmd12	proteasome (prosome, macropain) 26S subunit, non-ATPase, 12	PSMD12	0.75369	0.517	-0.266358	PSMD12	proteasome 26S subunit, non-ATPase 12
ENSRNOG00000008613	GATAD1	-0.306068	1.23633	DOWN	5.10418	0.0105345	0.0497183					Gatad1	0.502	0.279102	0.18515	Gatad1	GATA zinc finger domain containing 1	GATAD1	0.65509	0.373	-0.198602	GATAD1	GATA zinc finger domain containing 1
ENSRNOG00000000604	HDAC2	-0.307254	1.23735	DOWN	6.04194	0.00493616	0.0276011					Hdac2	0.895	0.805756	-0.026525	Hdac2	histone deacetylase 2	HDAC2	0.67183	0.396	-0.156304	HDAC2	histone deacetylase 2
ENSRNOG00000002724	PRPSAP2	-0.307515	1.23757	DOWN	5.00982	0.00918197	0.0448918					Prpsap2	0.257	0.057789	0.24643	Prpsap2	phosphoribosyl pyrophosphate synthetase-associated protein 2	PRPSAP2	0.91967	0.815	-0.0413775	PRPSAP2	phosphoribosyl pyrophosphate synthetase associated protein 2
ENSRNOG00000019302	STX4	-0.311448	1.24095	DOWN	5.39094	0.00859306	0.04264		ENSRNOG00000019302									STX4	0.9735	0.932	0.0158805	STX4	syntaxin 4
ENSRNOG00000020619	EIF3G	-0.314985	1.244	DOWN	6.20196	0.00950342	0.046					Eif3g	0.696	0.51217	0.06827	Eif3g	eukaryotic translation initiation factor 3, subunit G	EIF3G	0.63915	0.353	0.206023	EIF3G	eukaryotic translation initiation factor 3 subunit G
ENSRNOG00000007831	UFL1	-0.317307	1.246	DOWN	5.77936	0.00568476	0.0309143					Ufl1	0.24	0.0468242	0.31544	Ufl1	UFM1 specific ligase 1	UFL1	0.15915	0.0137	-0.726788	UFL1	UFM1 specific ligase 1
ENSRNOG00000019456	KARS	-0.321392	1.24954	DOWN	7.13566	0.00410177	0.0238235			ENSRNOG00000019456		Kars	0.223	0.0353528	-0.2763	Kars	lysyl-tRNA synthetase	KARS	0.92117	0.818	-0.064725	KARS	lysyl-tRNA synthetase
ENSRNOG00000024460	TARSL2	-0.324297	1.25205	DOWN	5.30313	0.00478161	0.0269356					Tarsl2	0.968	0.932342	0.01112	Tarsl2	threonyl-tRNA synthetase-like 2	TARSL2	0.6515	0.368	-0.216449	TARSL2	threonyl-tRNA synthetase like 2
ENSRNOG00000009006	CCDC47	-0.32463	1.25234	DOWN	6.12367	0.00760957	0.0388913					Ccdc47	0.353	0.134884	0.175305	Ccdc47	coiled-coil domain containing 47	CCDC47	0.59081	0.294	-0.328525	CCDC47	coiled-coil domain containing 47
ENSRNOG00000017730	PSMD1	-0.334734	1.26114	DOWN	7.60007	0.00473626	0.0267526					Psmd1	0.226	0.0365594	0.30029	Psmd1	proteasome (prosome, macropain) 26S subunit, non-ATPase, 1	PSMD1	0.26191	0.0447	-0.612429	PSMD1	proteasome 26S subunit, non-ATPase 1
ENSRNOG00000026937	ARSK	-0.337847	1.26387	DOWN	4.45437	0.0103907	0.049302					Arsk	0.229	0.0390469	0.415305	Arsk	arylsulfatase K	ARSK	0.03	6.22e-05	-1.61576	ARSK	arylsulfatase family member K
ENSRNOG00000017495	KLHDC3	-0.338821	1.26472	DOWN	5.4837	0.00798684	0.0403867					Klhdc3	0.935	0.874899	-0.017535	Klhdc3	kelch domain containing 3	KLHDC3	0.18811	0.0205	-0.583144	KLHDC3	kelch domain containing 3
ENSRNOG00000004730	MEIS2	-0.34051	1.2662	DOWN	4.55657	0.00479235	0.0269778					Meis2	0.34	0.123533	-0.17876	Meis2	Meis homeobox 2	MEIS2	0.70783	0.446	-0.238793	MEIS2	Meis homeobox 2
ENSRNOG00000019671	RSBN1	-0.34052	1.26621	DOWN	5.00686	0.00627703	0.0334681					Rsbn1	0.597	0.38733	0.135965	Rsbn1	rosbin, round spermatid basic protein 1	RSBN1	0.7575	0.523	-0.130865	RSBN1	round spermatid basic protein 1
ENSRNOG00000014058	TOMM22	-0.341058	1.26669	DOWN	6.66796	0.00762313	0.0389009			ENSRNOG00000014058		Tomm22	0.412	0.189085	-0.15909	Tomm22	translocase of outer mitochondrial membrane 22 homolog (yeast)	TOMM22	0.29182	0.0573	-0.672046	TOMM22	translocase of outer mitochondrial membrane 22
ENSRNOG00000003177	MAT2B	-0.341587	1.26715	DOWN	6.32843	0.00943061	0.045754			ENSRNOG00000003177		Mat2b	0.861	0.749093	0.033325	Mat2b	methionine adenosyltransferase II, beta	MAT2B	0.19483	0.0219	-0.540762	MAT2B	methionine adenosyltransferase 2B
ENSRNOG00000003359	OGT	-0.344436	1.26965	DOWN	7.73899	0.00679398	0.0356647			ENSRNOG00000003359		Ogt	0.392	0.16964	0.17058	Ogt	O-linked N-acetylglucosamine (GlcNAc) transferase (UDP-N-acetylglucosamine:polypeptide-N-acetylglucosaminyl transferase)	OGT	0.25584	0.0425	-0.463018	OGT	O-linked N-acetylglucosamine (GlcNAc) transferase
ENSRNOG00000019425	GABARAPL	-0.345057	1.2702	DOWN	5.94276	0.00848767	0.0422379
ENSRNOG00000013479	STARD7	-0.347291	1.27217	DOWN	6.97091	0.0083895	0.041862					Stard7	0.501	0.277593	-0.13965	Stard7	START domain containing 7	STARD7	0.15881	0.0136	-1.36208	STARD7	StAR related lipid transfer domain containing 7
ENSRNOG00000017090	RGD13087	-0.348606	1.27333	DOWN	5.38798	0.00801374	0.0404969
ENSRNOG00000007504	ACTR10	-0.349956	1.27452	DOWN	6.49467	0.00338402	0.0205062					Actr10	0.673	0.483539	0.073645	Actr10	ARP10 actin-related protein 10	ACTR10	0.15542	0.0128	-1.1009	ACTR10	actin-related protein 10 homolog
ENSRNOG00000000968	RNF6	-0.350533	1.27503	DOWN	5.61865	0.00687678	0.0359704					Rnf6	0.482	0.258967	0.124345	Rnf6	ring finger protein (C3H2C3 type) 6	RNF6	0.63398	0.345	-0.418762	RNF6	ring finger protein 6
ENSRNOG00000007881	MTMR14	-0.350853	1.27531	DOWN	4.37867	0.0102608	0.0488004			ENSRNOG00000007881		Mtmr14	0.524	0.303856	0.139035	Mtmr14	myotubularin related protein 14	MTMR14	0.95613	0.897	-0.032183	MTMR14	myotubularin related protein 14
ENSRNOG00000011480	TUBGCP5	-0.351055	1.27549	DOWN	5.02673	0.00752443	0.0385508		ENSRNOG00000011480			Tubgcp5	0.509	0.285661	0.177025	Tubgcp5	tubulin, gamma complex associated protein 5	TUBGCP5	0.26172	0.0446	-0.596231	TUBGCP5	tubulin gamma complex associated protein 5
ENSRNOG00000046502	LONP1	-0.351828	1.27618	DOWN	6.14872	0.00749553	0.0384146			ENSRNOG00000046502		Lonp1	0.324	0.109993	0.21669	Lonp1	lon peptidase 1, mitochondrial	LONP1	0.63203	0.343	0.210721	LONP1	lon peptidase 1, mitochondrial
ENSRNOG00000013940		-0.352331	1.27662	DOWN	6.43544	0.00968508	0.0467313
ENSRNOG00000014531	HBS1L	-0.353223	1.27741	DOWN	6.72269	0.00728748	0.0376614					Hbs1l	0.204	0.0245897	0.416185	Hbs1l	Hbs1-like (S. cerevisiae)	HBS1L	0.10561	0.00448	-1.20161	HBS1L	HBS1 like translational GTPase
ENSRNOG00000009819	VEZF1	-0.353419	1.27759	DOWN	6.02124	0.00771157	0.0392559	vascular endothelial zinc finger 1				Vezf1	0.933	0.871838	-0.01766	Vezf1	vascular endothelial zinc finger 1	VEZF1	0.63202	0.343	-0.243145	VEZF1	vascular endothelial zinc finger 1
ENSRNOG00000030520	SARNP	-0.35556	1.27948	DOWN	5.03225	0.0081126	0.0408477					Sarnp	0.269	0.0659656	0.2554	Sarnp	SAP domain containing ribonucleoprotein	SARNP	0.6871	0.417	-0.193183	SARNP	SAP domain containing ribonucleoprotein
ENSRNOG00000010609	ABCF2	-0.358972	1.28251	DOWN	5.85514	0.00620419	0.033186			ENSRNOG00000010609		Abcf2	0.508	0.285419	0.13913	Abcf2	ATP-binding cassette, sub-family F (GCN20), member 2	ABCF2	0.89956	0.775	0.0734795	ABCF2	ATP binding cassette subfamily F member 2
ENSRNOG00000003803	ZDHHC17	-0.359531	1.28301	DOWN	5.18149	0.00612287	0.0328566					Zdhhc17	0.17	0.0096766	0.661155	Zdhhc17	zinc finger, DHHC domain containing 17	ZDHHC17	0.14078	0.00983	-0.623266	ZDHHC17	zinc finger DHHC-type containing 17
ENSRNOG00000008117	GALNT11	-0.360154	1.28356	DOWN	5.63968	0.00712381	0.0369648			ENSRNOG00000008117		Galnt11	0.454	0.228912	0.14704	Galnt11	UDP-N-acetyl-alpha-D-galactosamine:polypeptide N-acetylgalactosaminyltransferase 11	GALNT11	0.91982	0.816	0.0418275	GALNT11	polypeptide N-acetylgalactosaminyltransferase 11
ENSRNOG00000012775	CCDC127	-0.360908	1.28423	DOWN	4.94408	0.00213997	0.014329					Ccdc127	0.595	0.386022	0.09199	Ccdc127	coiled-coil domain containing 127	CCDC127	0.71209	0.453	-0.142337	CCDC127	coiled-coil domain containing 127
ENSRNOG00000003879	RNF167	-0.361087	1.28439	DOWN	5.7064	0.00318682	0.0195101					Rnf167	0.911	0.832605	0.02651	Rnf167	ring finger protein 167	RNF167	0.46844	0.169	0.284457	RNF167	ring finger protein 167
ENSRNOG00000007134	STRAP	-0.361333	1.28461	DOWN	5.97016	0.00133186	0.00990204					Strap	0.267	0.0643688	0.23998	Strap	serine/threonine kinase receptor associated protein	STRAP	0.22959	0.0331	-0.552309	STRAP	serine/threonine kinase receptor associated protein
ENSRNOG00000014529	UBE2Q2	-0.362468	1.28562	DOWN	3.94659	0.0102015	0.0486043					Ube2q2	0.49	0.266583	0.15376	Ube2q2	ubiquitin-conjugating enzyme E2Q family member 2	UBE2Q2	0.51593	0.212	-0.297613	UBE2Q2	ubiquitin conjugating enzyme E2 Q2
ENSRNOG00000013217	TTC33	-0.363109	1.28619	DOWN	4.80208	0.00689685	0.0360116					Ttc33	0.427	0.203074	0.141545	Ttc33	tetratricopeptide repeat domain 33	TTC33	0.16459	0.0149	-0.728834	TTC33	tetratricopeptide repeat domain 33
ENSRNOG00000001643	PSMG1	-0.364302	1.28726	DOWN	4.37362	0.00212352	0.014259					Psmg1	0.929	0.86573	-0.018595	Psmg1	proteasome (prosome, macropain) assembly chaperone 1
ENSRNOG00000003980	TTC1	-0.364786	1.28769	DOWN	5.42674	0.00629523	0.0335437					Ttc1	0.171	0.0103633	0.41533	Ttc1	tetratricopeptide repeat domain 1	TTC1	0.1001	0.00362	-1.09838	TTC1	tetratricopeptide repeat domain 1
ENSRNOG00000031827	ARIH2	-0.365142	1.28801	DOWN	5.99335	0.00406314	0.0236239					Arih2	0.189	0.0176175	0.357225	Arih2	ariadne RBR E3 ubiquitin protein ligase 2	ARIH2	0.65126	0.367	-0.214206	ARIH2	ariadne RBR E3 ubiquitin protein ligase 2
ENSRNOG00000006762	NHP2L1	-0.365703	1.28851	DOWN	4.23985	0.00761223	0.038893					Nhp2l1	0.352	0.134161	0.185105	Nhp2l1	NHP2 non-histone chromosome protein 2-like 1 (S. cerevisiae)
ENSRNOG00000026267	IGBP1	-0.365898	1.28868	DOWN	5.12593	0.00150302	0.0108969		ENSRNOG00000026267			Igbp1	0.496	0.272609	0.14068	Igbp1	immunoglobulin (CD79A) binding protein 1	IGBP1	0.46109	0.163	-0.399873	IGBP1	immunoglobulin (CD79A) binding protein 1
ENSRNOG00000050445	GDE1	-0.366758	1.28945	DOWN	5.44875	0.0102286	0.0487028					Gde1	0.871	0.764382	0.03099	Gde1	glycerophosphodiester phosphodiesterase 1	GDE1	0.25714	0.0429	-0.492991	GDE1	glycerophosphodiester phosphodiesterase 1
ENSRNOG00000011745	PSMA1	-0.366814	1.2895	DOWN	7.31293	0.0104371	0.0494409					Psma1	0.642	0.442675	0.084995	Psma1	proteasome (prosome, macropain) subunit, alpha type 1	PSMA1	0.16487	0.015	-1.06394	PSMA1	proteasome subunit alpha 1
ENSRNOG00000002214	KLHL8	-0.366875	1.28956	DOWN	4.30355	0.00570373	0.030993					Klhl8	0.669	0.478102	-0.07237	Klhl8	kelch-like 8	KLHL8	0.49053	0.188	-0.627798	KLHL8	kelch like family member 8
ENSRNOG00000008124	INTS8	-0.368139	1.29069	DOWN	5.61658	0.000736735	0.00618754					Ints8	0.225	0.0363724	0.281725	Ints8	integrator complex subunit 8	INTS8	0.16832	0.0156	-0.754888	INTS8	integrator complex subunit 8
ENSRNOG00000060597	SYF2	-0.369061	1.29151	DOWN	5.8913	0.00814499	0.0409658					Syf2	0.601	0.391774	0.094415	Syf2	SYF2 homolog, RNA splicing factor (S. cerevisiae)	SYF2	0.91976	0.815	-0.062995	SYF2	SYF2 pre-mRNA splicing factor
ENSRNOG00000015736	DHRS3	-0.369441	1.29185	DOWN	5.4958	0.00958403	0.0462959			ENSRNOG00000015736		Dhrs3	0.32	0.106187	0.18787	Dhrs3	dehydrogenase/reductase (SDR family) member 3	DHRS3	0.854	0.687	0.108977	DHRS3	dehydrogenase/reductase 3
ENSRNOG00000006499	COPS5	-0.370326	1.29264	DOWN	6.38941	0.00312396	0.0192171					Cops5	0.202	0.0235784	0.486825	Cops5	COP9 signalosome subunit 5	COPS5	0.23926	0.0365	-0.695812	COPS5	COP9 signalosome subunit 5
ENSRNOG00000006751	PSMD6	-0.370411	1.29272	DOWN	6.72167	0.00803451	0.0405772					Psmd6	0.241	0.0470916	0.296185	Psmd6	proteasome (prosome, macropain) 26S subunit, non-ATPase, 6	PSMD6	0.31128	0.0659	-0.679203	PSMD6	proteasome 26S subunit, non-ATPase 6
ENSRNOG00000025388	MRPL33	-0.370717	1.293	DOWN	5.96928	0.0101062	0.0483134			ENSRNOG00000025388		Mrpl33	0.578	0.364412	0.10588	Mrpl33	mitochondrial ribosomal protein L33
ENSRNOG00000011956	AKTIP	-0.372037	1.29418	DOWN	5.25375	0.0034666	0.0208698											AKTIP	0.10075	0.0037	-1.19365	AKTIP	AKT interacting protein
ENSRNOG00000003942	ASNSD1	-0.374688	1.29656	DOWN	5.73712	0.00124529	0.00937546					Asnsd1	0.768	0.6087	0.05563	Asnsd1	asparagine synthetase domain containing 1	ASNSD1	0.23328	0.0344	-0.62958	ASNSD1	asparagine synthetase domain containing 1
ENSRNOG00000034116	gk	-0.375802	1.29756	DOWN	4.91245	0.00615633	0.032983			ENSRNOG00000034116		Gk	0.18	0.0129312	0.529605	Gk	glycerol kinase
ENSRNOG00000011732	PSMB7	-0.376198	1.29792	DOWN	7.01436	0.00765699	0.0390497					Psmb7	0.704	0.522671	0.08984	Psmb7	proteasome (prosome, macropain) subunit, beta type 7	PSMB7	0.37891	0.102	-0.371775	PSMB7	proteasome subunit beta 7
ENSRNOG00000006867	ETV1	-0.377607	1.29918	DOWN	5.08846	0.00905165	0.0444072					Etv1	0.183	0.0149036	-0.422785	Etv1	ets variant 1	ETV1	0.30551	0.0633	0.872438	ETV1	ETS variant 1
ENSRNOG00000014382	C2CD5	-0.378495	1.29999	DOWN	4.15186	0.00944568	0.0458004					C2cd5	0.798	0.652112	0.046155	C2cd5	C2 calcium-dependent domain containing 5	C2CD5	0.13207	0.00826	-0.719218	C2CD5	C2 calcium dependent domain containing 5
ENSRNOG00000046357	ADH5	-0.37985	1.30121	DOWN	5.79102	0.00847191	0.0421973			ENSRNOG00000046357		Adh5	0.979	0.955853	-0.00838	Adh5	alcohol dehydrogenase 5 (class III), chi polypeptide
ENSRNOG00000000524	RGD73506	-0.38014	1.30147	DOWN	6.40113	0.000832093	0.00680305		ENSRNOG00000000524
ENSRNOG00000019590	SMG5	-0.380513	1.3018	DOWN	5.88635	0.00579323	0.0313403					Smg5	0.507	0.284062	-0.12315	Smg5	Smg-5 homolog, nonsense mediated mRNA decay factor (C. elegans)	SMG5	0.51569	0.212	0.305111	SMG5	SMG5, nonsense mediated mRNA decay factor
ENSRNOG00000004786	Cyp4f1	-0.380712	1.30198	DOWN	4.16212	0.00924895	0.0451225			ENSRNOG00000004786
ENSRNOG00000053943	COPS3	-0.381084	1.30232	DOWN	6.41006	0.00347485	0.0209044					Cops3	0.567	0.351959	0.098435	Cops3	COP9 signalosome subunit 3	COPS3	0.2609	0.0443	-0.841343	COPS3	COP9 signalosome subunit 3
ENSRNOG00000056562	olfml1	-0.381444	1.30265	DOWN	6.09084	0.000895041	0.00722257					Olfml1	0.244	0.0489336	0.583385	Olfml1	olfactomedin-like 1	OLFML1	0.87105	0.719	0.168538	OLFML1	olfactomedin like 1
ENSRNOG00000004544	UBE2E3	-0.385812	1.30659	DOWN	5.763	0.00355666	0.0213271					Ube2e3	0.4	0.177109	-0.212135	Ube2e3	ubiquitin-conjugating enzyme E2E 3
ENSRNOG00000011519	ORC5	-0.387389	1.30802	DOWN	4.16694	0.00574386	0.0311542					Orc5	0.57	0.355197	0.146645	Orc5	origin recognition complex, subunit 5	ORC5	0.08125	0.00163	-0.939366	ORC5	origin recognition complex subunit 5
ENSRNOG00000026204	DCLRE1A	-0.387518	1.30814	DOWN	4.21376	0.00507153	0.0282087					Dclre1a	0.937	0.877948	-0.0155	Dclre1a	DNA cross-link repair 1A	DCLRE1A	0.05963	0.000589	-1.10941	DCLRE1A	DNA cross-link repair 1A
ENSRNOG00000008316	VPS39	-0.387824	1.30842	DOWN	5.99605	0.00253515	0.016325					Vps39	0.644	0.44522	0.07969	Vps39	VPS39 HOPS complex subunit	VPS39	0.90568	0.787	0.054569	VPS39	VPS39, HOPS complex subunit
ENSRNOG00000000258	PRMT7	-0.388659	1.30918	DOWN	4.82132	0.00860311	0.0426593					Prmt7	0.784	0.632373	0.059195	Prmt7	protein arginine N-methyltransferase 7	PRMT7	0.65481	0.373	0.182847	PRMT7	protein arginine methyltransferase 7
ENSRNOG00000037850	42796	-0.389493	1.30993	DOWN	4.63842	0.00325832	0.0198601			ENSRNOG00000037850
ENSRNOG00000038160	EIF2B5	-0.390927	1.31124	DOWN	6.0765	0.00116206	0.00890515					Eif2b5	0.455	0.230049	0.13304	Eif2b5	eukaryotic translation initiation factor 2B, subunit 5 epsilon	EIF2B5	0.9557	0.895	-0.03475	EIF2B5	eukaryotic translation initiation factor 2B subunit epsilon
ENSRNOG00000056853	PSMA7	-0.391524	1.31178	DOWN	7.10101	0.00377986	0.0223993					Psma7	0.807	0.664642	0.05832	Psma7	proteasome (prosome, macropain) subunit, alpha type 7	PSMA7	0.93669	0.855	-0.036062	PSMA7	proteasome subunit alpha 7
ENSRNOG00000024061	RARB	-0.394648	1.31462	DOWN	4.93508	0.00510621	0.028361					Rarb	0.3	0.0902049	-0.27892	Rarb	retinoic acid receptor, beta	RARB	0.18512	0.0196	-0.669248	RARB	retinoic acid receptor beta
ENSRNOG00000014192	NAA30	-0.395295	1.31521	DOWN	5.19044	0.00709098	0.0368403					Naa30	0.296	0.0875269	0.267835	Naa30	N(alpha)-acetyltransferase 30, NatC catalytic subunit	NAA30	0.43268	0.14	-0.312932	NAA30	N(alpha)-acetyltransferase 30, NatC catalytic subunit
ENSRNOG00000025528	EFR3A	-0.396116	1.31596	DOWN	7.58667	0.00482977	0.0271151					Efr3a	0.292	0.0848478	0.239675	Efr3a	EFR3 homolog A	EFR3A	0.40675	0.121	-0.46894	EFR3A	EFR3 homolog A
ENSRNOG00000003901	CFAP36	-0.396835	1.31662	DOWN	4.98899	0.00661461	0.034866					Cfap36	0.155	0.0018876	0.666435	Cfap36	cilia and flagella associated protein 36	CFAP36	0.87981	0.737	-0.0665955	CFAP36	cilia and flagella associated protein 36
ENSRNOG00000000541	GLO1	-0.396974	1.31674	DOWN	6.92485	0.00206348	0.0139402			ENSRNOG00000000541		Glo1	0.488	0.264329	0.16113	Glo1	glyoxalase 1	GLO1	0.09465	0.00297	-0.877486	GLO1	glyoxalase I
ENSRNOG00000009252		-0.397188	1.31694	DOWN	7.5374	0.00757058	0.0387515
ENSRNOG00000002509	GNL3L	-0.397953	1.31764	DOWN	6.80648	0.00392833	0.0230738			ENSRNOG00000002509		Gnl3l	0.264	0.0623334	0.239635	Gnl3l	guanine nucleotide binding protein-like 3 (nucleolar)-like	GNL3L	0.62088	0.33	0.211107	GNL3L	G protein nucleolar 3 like
ENSRNOG00000002246	SLC30A9	-0.400016	1.31952	DOWN	6.34843	0.00310983	0.0191443					Slc30a9	0.238	0.0452159	0.356605	Slc30a9	solute carrier family 30 (zinc transporter), member 9	SLC30A9	0.07793	0.00147	-1.39419	SLC30A9	solute carrier family 30 member 9
ENSRNOG00000017215	RGD13086	-0.400585	1.32004	DOWN	6.1009	0.000952885	0.00758934
ENSRNOG00000028063	TMEM38B	-0.400956	1.32038	DOWN	4.70706	0.00648108	0.034295					Tmem38b	0.159	0.0056578	-0.610285	Tmem38b	transmembrane protein 38B	TMEM38B	0.12186	0.00639	-0.77781	TMEM38B	transmembrane protein 38B
ENSRNOG00000029875	MRPL41	-0.402527	1.32182	DOWN	5.60321	0.00681728	0.0357306			ENSRNOG00000029875		Mrpl41	0.51	0.286629	-0.154005	Mrpl41	mitochondrial ribosomal protein L41	MRPL41	0.24516	0.0382	0.439206	MRPL41	mitochondrial ribosomal protein L41
ENSRNOG00000013517	PHTF2	-0.402764	1.32204	DOWN	6.07991	0.00852703	0.0424084					Phtf2	0.395	0.172776	0.17614	Phtf2	putative homeodomain transcription factor 2	PHTF2	0.16392	0.0147	-0.972456	PHTF2	putative homeodomain transcription factor 2
ENSRNOG00000019228	PIK3R2	-0.403269	1.3225	DOWN	4.40066	0.00979669	0.0471317	phosphoinositide-3-kinase regulatory subunit 2	ENSRNOG00000019228			Pik3r2	0.951	0.901431	-0.012295	Pik3r2	phosphatidylinositol 3-kinase, regulatory subunit, polypeptide 2 (p85 beta)	PIK3R2	0.2786	0.0511	0.457826	PIK3R2	phosphoinositide-3-kinase regulatory subunit 2
ENSRNOG00000005472	SP4	-0.404184	1.32334	DOWN	4.03508	0.00978396	0.0470977					Sp4	0.899	0.81157	0.03429	Sp4	trans-acting transcription factor 4	SP4	0.45551	0.158	-0.276093	SP4	Sp4 transcription factor
ENSRNOG00000008142	BRPF1	-0.404279	1.32343	DOWN	4.73186	0.000633544	0.00549843					Brpf1	0.381	0.159289	-0.16913	Brpf1	bromodomain and PHD finger containing, 1	BRPF1	0.46156	0.163	0.317047	BRPF1	bromodomain and PHD finger containing 1
ENSRNOG00000015813	UBR2	-0.404761	1.32387	DOWN	6.95536	0.00347463	0.0209044					Ubr2	0.205	0.0256239	-0.325305	Ubr2	ubiquitin protein ligase E3 component n-recognin 2	UBR2	0.17526	0.0174	-0.682438	UBR2	ubiquitin protein ligase E3 component n-recognin 2
ENSRNOG00000005039	TFPI	-0.406376	1.32535	DOWN	6.8289	0.00580474	0.0313822					Tfpi	0.266	0.0636501	-0.22975	Tfpi	tissue factor pathway inhibitor	TFPI	0.22895	0.0329	-0.602446	TFPI	tissue factor pathway inhibitor
ENSRNOG00000020354	MRPL23	-0.406753	1.3257	DOWN	5.24816	0.00197254	0.0134459			ENSRNOG00000020354								MRPL23	0.82446	0.636	0.129814	MRPL23	mitochondrial ribosomal protein L23
ENSRNOG00000023587	DHTKD1	-0.406858	1.3258	DOWN	4.99974	0.00183335	0.0126673			ENSRNOG00000023587		Dhtkd1	0.746	0.579634	-0.076855	Dhtkd1	dehydrogenase E1 and transketolase domain containing 1	DHTKD1	0.57063	0.271	-0.23279	DHTKD1	dehydrogenase E1 and transketolase domain containing 1
ENSRNOG00000025715	DYNLRB1	-0.408256	1.32708	DOWN	7.18647	0.00762219	0.0389009		ENSRNOG00000025715			Dynlrb1	0.679	0.490691	0.07872	Dynlrb1	dynein light chain roadblock-type 1	DYNLRB1	0.13615	0.00897	0.809338	DYNLRB1	dynein light chain roadblock-type 1
ENSRNOG00000005184	NOP10	-0.409018	1.32778	DOWN	5.9157	0.00620152	0.0331824					Nop10	0.288	0.0813377	0.412295	Nop10	NOP10 ribonucleoprotein	NOP10	0.12133	0.00626	-0.789714	NOP10	NOP10 ribonucleoprotein
ENSRNOG00000002368	iars2	-0.409959	1.32865	DOWN	6.25356	0.00222639	0.0148013			ENSRNOG00000002368		Iars2	0.986	0.970379	0.00374	Iars2	isoleucine-tRNA synthetase 2, mitochondrial	IARS2	0.23002	0.0333	-0.539318	IARS2	isoleucyl-tRNA synthetase 2, mitochondrial
ENSRNOG00000049985	GPRASP1	-0.410307	1.32897	DOWN	4.21744	0.00727537	0.0376105											GPRASP1	0.26623	0.0463	0.491613	GPRASP1	G protein-coupled receptor associated sorting protein 1
ENSRNOG00000010960	ANKH	-0.410436	1.32909	DOWN	7.29659	0.00454051	0.0258486											ANKH	0.88683	0.753	-0.056292	ANKH	ANKH inorganic pyrophosphate transport regulator
ENSRNOG00000003174		-0.410499	1.32915	DOWN	5.53409	0.0010492	0.00820722
ENSRNOG00000020081	AS3MT	-0.410981	1.32959	DOWN	4.63668	0.00763258	0.0389372			ENSRNOG00000020081		As3mt	0.318	0.104624	-0.30922	As3mt	arsenic (+3 oxidation state) methyltransferase
ENSRNOG00000012026	PSMC2	-0.411487	1.33006	DOWN	6.91352	0.000802722	0.00663462					Psmc2	0.653	0.456625	0.087205	Psmc2	proteasome (prosome, macropain) 26S subunit, ATPase 2	PSMC2	0.11634	0.00569	-1.29228	PSMC2	proteasome 26S subunit, ATPase 2
ENSRNOG00000004736	RALGPS2	-0.412118	1.33064	DOWN	3.65135	0.00900992	0.0442678					Ralgps2	0.739	0.569711	0.0626	Ralgps2	Ral GEF with PH domain and SH3 binding motif 2	RALGPS2	0.17081	0.0163	-0.691095	RALGPS2	Ral GEF with PH domain and SH3 binding motif 2
ENSRNOG00000001719	PSMD2	-0.412685	1.33116	DOWN	7.65277	0.00244529	0.0158383					Psmd2	0.319	0.105966	0.20041	Psmd2	proteasome (prosome, macropain) 26S subunit, non-ATPase, 2	PSMD2	0.4737	0.173	-0.300291	PSMD2	proteasome 26S subunit, non-ATPase 2
ENSRNOG00000000237	RGD13104	-0.413247	1.33168	DOWN	3.34805	0.0075947	0.0388391
ENSRNOG00000004219	DHPS	-0.413634	1.33204	DOWN	5.02448	0.00462462	0.0262199			ENSRNOG00000004219		Dhps	0.997	0.993307	-0.000885	Dhps	deoxyhypusine synthase	DHPS	0.92059	0.817	-0.045918	DHPS	deoxyhypusine synthase
ENSRNOG00000048981	AHSA1	-0.41486	1.33317	DOWN	6.05611	0.0034418	0.020743					Ahsa1	0.987	0.972185	0.0035	Ahsa1	AHA1, activator of heat shock protein ATPase 1	AHSA1	0.60883	0.316	0.307188	AHSA1	activator of Hsp90 ATPase activity 1
ENSRNOG00000021579	MPP6	-0.415424	1.33369	DOWN	4.73002	0.000363486	0.00349947					Mpp6	0.254	0.0552773	0.400605	Mpp6	membrane protein, palmitoylated 6 (MAGUK p55 subfamily member 6)	MPP6	0.67836	0.405	-0.266982	MPP6	membrane palmitoylated protein 6
ENSRNOG00000029535	NRBP2	-0.415573	1.33383	DOWN	4.97544	0.00674918	0.0354967					Nrbp2	0.405	0.181751	-0.15537	Nrbp2	nuclear receptor binding protein 2	NRBP2	0.1755	0.0175	0.836902	NRBP2	nuclear receptor binding protein 2
ENSRNOG00000012710	UBAC2	-0.416304	1.3345	DOWN	5.47705	0.00151026	0.0109446					Ubac2	0.618	0.41253	-0.089605	Ubac2	ubiquitin associated domain containing 2	UBAC2	0.59512	0.299	-0.26195	UBAC2	UBA domain containing 2
ENSRNOG00000029336	Zfp180	-0.416729	1.3349	DOWN	5.45361	0.00918028	0.0448918					Zfp180	0.357	0.138694	0.1862	Zfp180	zinc finger protein 180
ENSRNOG00000015162	LONP2	-0.418601	1.33663	DOWN	6.41551	0.00679345	0.0356647					Lonp2	0.609	0.402402	0.10688	Lonp2	lon peptidase 2, peroxisomal	LONP2	0.42007	0.131	-0.292843	LONP2	lon peptidase 2, peroxisomal
ENSRNOG00000018351	THAP4	-0.418764	1.33678	DOWN	4.14822	0.00785974	0.0398517					Thap4	0.557	0.34001	-0.106245	Thap4	THAP domain containing 4	THAP4	0.71583	0.46	0.133481	THAP4	THAP domain containing 4
ENSRNOG00000001654	CPOX	-0.41957	1.33753	DOWN	4.23907	0.00259172	0.0166029			ENSRNOG00000001654		Cpox	0.181	0.0135066	0.36524	Cpox	coproporphyrinogen oxidase	CPOX	0.96718	0.92	-0.019828	CPOX	coproporphyrinogen oxidase
ENSRNOG00000017488	SNX24	-0.421585	1.3394	DOWN	3.89605	0.00503039	0.0280241					Snx24	0.211	0.0280425	0.33617	Snx24	sorting nexing 24	SNX24	0.14978	0.0114	-0.607423	SNX24	sorting nexin 24
ENSRNOG00000013340	TWSG1	-0.422368	1.34013	DOWN	6.05581	0.00381579	0.022532					Twsg1	0.407	0.183934	0.145615	Twsg1	twisted gastrulation BMP signaling modulator 1	TWSG1	0.51593	0.212	-0.329267	TWSG1	twisted gastrulation BMP signaling modulator 1
ENSRNOG00000002839	SLC19A2	-0.423121	1.34082	DOWN	3.2952	0.00927375	0.0452037					Slc19a2	0.217	0.0312918	0.29952	Slc19a2	solute carrier family 19 (thiamine transporter), member 2	SLC19A2	0.9847	0.962	0.01989	SLC19A2	solute carrier family 19 member 2
ENSRNOG00000027516	LY6G5B	-0.424941	1.34252	DOWN	5.94516	0.00651705	0.034439											LY6G5B	0.39796	0.116	0.541149	LY6G5B	lymphocyte antigen 6 complex, locus G5B
ENSRNOG00000015720	POLR2C	-0.425332	1.34288	DOWN	5.46063	0.00357852	0.0214428			ENSRNOG00000015720		Polr2c	0.181	0.0137271	-0.38526	Polr2c	polymerase (RNA) II (DNA directed) polypeptide C	POLR2C	0.39308	0.112	-0.485606	POLR2C	RNA polymerase II subunit C
ENSRNOG00000013152	ARHGAP10	-0.427408	1.34481	DOWN	5.32681	0.0037097	0.0220857					Arhgap10	0.339	0.122577	-0.202395	Arhgap10	Rho GTPase activating protein 10	ARHGAP10	0.60328	0.309	-0.252372	ARHGAP10	Rho GTPase activating protein 10
ENSRNOG00000057628	SLC5A6	-0.427827	1.34521	DOWN	4.36265	0.00154529	0.0111403					Slc5a6	0.423	0.199052	-0.17326	Slc5a6	solute carrier family 5 (sodium-dependent vitamin transporter), member 6	SLC5A6	0.58334	0.285	0.234475	SLC5A6	solute carrier family 5 member 6
ENSRNOG00000060379		-0.430009	1.34724	DOWN	5.09726	0.00946965	0.0459033
ENSRNOG00000031656	CCNH	-0.430603	1.3478	DOWN	5.26106	0.000527261	0.00473396					Ccnh	0.604	0.395759	0.116035	Ccnh	cyclin H	CCNH	0.34419	0.0824	0.3461	CCNH	cyclin H
ENSRNOG00000025141	KIZ	-0.433702	1.3507	DOWN	3.38316	0.00480556	0.0270065					Kiz	0.163	0.0080615	-0.41911	Kiz	kizuna centrosomal protein	KIZ	0.3092	0.065	-0.428544	KIZ	kizuna centrosomal protein
ENSRNOG00000005301	EIF2B4	-0.435534	1.35241	DOWN	5.28031	0.00287646	0.0180508					Eif2b4	0.925	0.856961	0.018525	Eif2b4	eukaryotic translation initiation factor 2B, subunit 4 delta	EIF2B4	0.79573	0.586	-0.117079	EIF2B4	eukaryotic translation initiation factor 2B subunit delta
ENSRNOG00000024437	BLCAP	-0.436507	1.35332	DOWN	3.85711	0.0021885	0.0145952					Blcap	0.557	0.340326	-0.175775	Blcap	bladder cancer associated protein	BLCAP	0.77539	0.552	0.108045	BLCAP	bladder cancer associated protein
ENSRNOG00000025076	RGD13061	-0.43741	1.35417	DOWN	8.18341	0.00105208	0.00821814
ENSRNOG00000043105	LYRM2	-0.437994	1.35472	DOWN	5.44656	0.00241135	0.0156611			ENSRNOG00000043105		Lyrm2	0.173	0.0108609	0.45053	Lyrm2	LYR motif containing 2	LYRM2	0.09804	0.00334	-0.820483	LYRM2	LYR motif containing 2
ENSRNOG00000008602	STEAP4	-0.438134	1.35485	DOWN	5.65757	0.00121631	0.00925034			ENSRNOG00000008602		Steap4	0.197	0.0213602	-0.363285	Steap4	STEAP family member 4	STEAP4	0.29403	0.0582	-0.395435	STEAP4	STEAP4 metalloreductase
ENSRNOG00000020016	LAMTOR1	-0.438329	1.35503	DOWN	5.10109	0.00503451	0.0280376					Lamtor1	0.383	0.160902	-0.176875	Lamtor1	late endosomal/lysosomal adaptor, MAPK and MTOR activator 1	LAMTOR1	0.79182	0.579	0.0996865	LAMTOR1	late endosomal/lysosomal adaptor, MAPK and MTOR activator 1
ENSRNOG00000017965	AFG3L2	-0.439547	1.35618	DOWN	6.56848	0.00236799	0.0154465			ENSRNOG00000017965		Afg3l2	0.623	0.418866	0.0881	Afg3l2	AFG3-like AAA ATPase 2	AFG3L2	0.17769	0.0179	-0.54752	AFG3L2	AFG3 like matrix AAA peptidase subunit 2
ENSRNOG00000021442	HDDC2	-0.439591	1.35622	DOWN	3.95278	0.00375587	0.0222818			ENSRNOG00000021442		Hddc2	0.769	0.610456	-0.05872	Hddc2	HD domain containing 2
ENSRNOG00000036894	CISD3	-0.439665	1.35629	DOWN	5.21523	0.00560403	0.0305663			ENSRNOG00000036894
ENSRNOG00000027569		-0.440091	1.35669	DOWN	4.94473	0.000523768	0.00471024
ENSRNOG00000011361	SLC37A4	-0.440595	1.35716	DOWN	5.05422	0.00478736	0.0269589					Slc37a4	0.688	0.502419	0.116215	Slc37a4	solute carrier family 37 (glucose-6-phosphate transporter), member 4	SLC37A4	0.42254	0.132	-0.345068	SLC37A4	solute carrier family 37 member 4
ENSRNOG00000002572	CACYBP	-0.440987	1.35753	DOWN	6.05172	0.00181754	0.0125799					Cacybp	0.4	0.177275	-0.16543	Cacybp	calcyclin binding protein	CACYBP	0.81129	0.613	-0.310953	CACYBP	calcyclin binding protein
ENSRNOG00000015192	MRPS5	-0.442866	1.3593	DOWN	4.8114	0.00576368	0.0312155			ENSRNOG00000015192		Mrps5	0.424	0.200997	-0.14017	Mrps5	mitochondrial ribosomal protein S5	MRPS5	0.5543	0.253	-0.241986	MRPS5	mitochondrial ribosomal protein S5
ENSRNOG00000024845	MRPS21	-0.444363	1.36071	DOWN	5.75554	0.000339804	0.0033117			ENSRNOG00000024845		Mrps21	0.286	0.0796055	-0.250085	Mrps21	mitochondrial ribosomal protein S21	MRPS21	0.16344	0.0146	-0.581264	MRPS21	mitochondrial ribosomal protein S21
ENSRNOG00000028014	CRYZL1	-0.445893	1.36216	DOWN	3.52208	0.00832354	0.0416577			ENSRNOG00000028014		Cryzl1	0.227	0.0371013	0.32635	Cryzl1	crystallin, zeta (quinone reductase)-like 1	CRYZL1	0.14826	0.0111	-0.629239	CRYZL1	crystallin zeta like 1
ENSRNOG00000014521	ARMC8	-0.446256	1.3625	DOWN	5.66928	0.000193764	0.00214454					Armc8	0.434	0.209898	0.136585	Armc8	armadillo repeat containing 8	ARMC8	0.42201	0.132	-0.4957	ARMC8	armadillo repeat containing 8
ENSRNOG00000030291		-0.446736	1.36295	DOWN	5.38661	0.00153525	0.0110919
ENSRNOG00000011535	GCSH	-0.44843	1.36455	DOWN	5.75494	0.00900061	0.044235			ENSRNOG00000011535		Gcsh	0.767	0.607352	-0.077	Gcsh	glycine cleavage system protein H (aminomethyl carrier)
ENSRNOG00000019635	COPS8	-0.448826	1.36493	DOWN	5.68883	0.00251326	0.0162125					Cops8	0.651	0.454694	0.077575	Cops8	COP9 signalosome subunit 8	COPS8	0.37646	0.1	-0.429096	COPS8	COP9 signalosome subunit 8
ENSRNOG00000027249	FANCL	-0.449641	1.3657	DOWN	3.6494	0.00529613	0.0292209					Fancl	0.393	0.169894	0.24612	Fancl	Fanconi anemia, complementation group L	FANCL	0.15764	0.0133	-0.735692	FANCL	Fanconi anemia complementation group L
ENSRNOG00000001161		-0.450384	1.3664	DOWN	5.04303	0.00277978	0.017594
ENSRNOG00000001278	gpn3	-0.45177	1.36772	DOWN	3.46724	0.0023181	0.0152062					Gpn3	0.523	0.301809	0.17944	Gpn3	GPN-loop GTPase 3	GPN3	0.05963	0.000573	-1.385	GPN3	GPN-loop GTPase 3
ENSRNOG00000046639	ITGAE	-0.45226	1.36818	DOWN	3.78932	0.00382891	0.0226014		ENSRNOG00000046639			Itgae	0.233	0.0411802	-0.286815	Itgae	integrin alpha E, epithelial-associated	ITGAE	0.49632	0.193	0.243629	ITGAE	integrin subunit alpha E
ENSRNOG00000026023	TAF4B	-0.4523	1.36822	DOWN	3.81128	0.00790171	0.040028					Taf4b	0.358	0.138999	0.169755	Taf4b	TATA-box binding protein associated factor 4b	TAF4B	0.71026	0.45	-0.168688	TAF4B	TATA-box binding protein associated factor 4b
ENSRNOG00000003151	BFAR	-0.452323	1.36824	DOWN	6.74226	0.00458925	0.0260746											BFAR	0.48426	0.183	-0.276631	BFAR	bifunctional apoptosis regulator
ENSRNOG00000021120	prune	-0.452495	1.36841	DOWN	4.88142	0.00069777	0.0059534		ENSRNOG00000021120			Prune	0.497	0.274134	0.127	Prune	prune exopolyphosphatase
ENSRNOG00000001603	N6AMT1	-0.453531	1.36939	DOWN	3.71758	0.00821795	0.0412343					N6amt1	0.659	0.464637	0.089785	N6amt1	N-6 adenine-specific DNA methyltransferase 1 (putative)	N6AMT1	0.09163	0.00247	-0.834538	N6AMT1	N-6 adenine-specific DNA methyltransferase 1 (putative)
ENSRNOG00000013505	VDAC2	-0.453659	1.36951	DOWN	8.85015	0.00301978	0.0187006			ENSRNOG00000013505		Vdac2	0.392	0.168868	0.184875	Vdac2	voltage-dependent anion channel 2	VDAC2	0.1645	0.0148	-0.956805	VDAC2	voltage dependent anion channel 2
ENSRNOG00000033809	MLH1	-0.454355	1.37017	DOWN	5.27708	0.00837006	0.0418277					Mlh1	0.502	0.279385	0.14609	Mlh1	mutL homolog 1	MLH1	0.14929	0.0113	-0.778239	MLH1	mutL homolog 1
ENSRNOG00000010099	ASB8	-0.456157	1.37188	DOWN	6.15864	0.00196471	0.0134145					Asb8	0.755	0.591223	-0.05945	Asb8	ankyrin repeat and SOCS box-containing 8	ASB8	0.07963	0.00152	-1.43465	ASB8	ankyrin repeat and SOCS box containing 8
ENSRNOG00000015886	CNNM4	-0.456517	1.37222	DOWN	4.46112	0.00682551	0.0357512					Cnnm4	0.622	0.417989	0.091065	Cnnm4	cyclin M4	CNNM4	0.42885	0.136	0.286838	CNNM4	cyclin and CBS domain divalent metal cation transport mediator 4
ENSRNOG00000000613	TFAM	-0.457965	1.3736	DOWN	5.44426	0.000921265	0.00739054			ENSRNOG00000000613		Tfam	0.347	0.129128	0.23347	Tfam	transcription factor A, mitochondrial	TFAM	0.15065	0.0116	-0.70101	TFAM	transcription factor A, mitochondrial
ENSRNOG00000009161	CLASP2	-0.458258	1.37388	DOWN	6.69887	0.000498919	0.00453577		ENSRNOG00000009161			Clasp2	0.547	0.328105	-0.1027	Clasp2	CLIP associating protein 2	CLASP2	0.09515	0.00305	-0.985944	CLASP2	cytoplasmic linker associated protein 2
ENSRNOG00000002352	tsen15	-0.459562	1.37512	DOWN	4.6059	0.00575498	0.031184					Tsen15	0.17	0.0097769	0.437195	Tsen15	tRNA splicing endonuclease subunit 15	TSEN15	0.15585	0.0129	-0.576798	TSEN15	tRNA splicing endonuclease subunit 15
ENSRNOG00000029152	TMEM69	-0.459663	1.37522	DOWN	5.92234	0.000791985	0.00656216					Tmem69	0.275	0.0711347	0.225085	Tmem69	transmembrane protein 69	TMEM69	0.64635	0.361	-0.226375	TMEM69	transmembrane protein 69
ENSRNOG00000004474	KLHDC2	-0.459865	1.37541	DOWN	5.76025	6.1238e-05	0.000862477					Klhdc2	0.575	0.361554	0.096155	Klhdc2	kelch domain containing 2	KLHDC2	0.11955	0.00608	-1.52767	KLHDC2	kelch domain containing 2
ENSRNOG00000030371	COX2	-0.460671	1.37618	DOWN	13.89	0.00893957	0.043961			ENSRNOG00000030371		COX2	0.85	0.729987	0.036665	COX2	cytochrome c oxidase subunit II
ENSRNOG00000000415	ASF1A	-0.462216	1.37766	DOWN	4.81983	0.00042074	0.00393684					Asf1a	0.44	0.215896	0.243715	Asf1a	anti-silencing function 1A histone chaperone	ASF1A	0.06851	0.00095	-1.59424	ASF1A	anti-silencing function 1A histone chaperone
ENSRNOG00000007336	CHURC1	-0.462532	1.37796	DOWN	6.00542	0.00287689	0.0180508					Churc1	0.573	0.358937	0.166175	Churc1	churchill domain containing 1
ENSRNOG00000002569	MRPS14	-0.463251	1.37865	DOWN	6.10049	0.00839499	0.0418768			ENSRNOG00000002569		Mrps14	0.417	0.194293	0.292575	Mrps14	mitochondrial ribosomal protein S14	MRPS14	0.08619	0.00208	-0.980401	MRPS14	mitochondrial ribosomal protein S14
ENSRNOG00000047115	COX16	-0.463494	1.37888	DOWN	4.53258	0.00325772	0.0198601			ENSRNOG00000047115
ENSRNOG00000013343	myg1	-0.463859	1.37923	DOWN	4.04039	0.00317539	0.0194615			ENSRNOG00000013343		Myg1	0.678	0.489376	-0.073945	Myg1	melanocyte proliferating gene 1
ENSRNOG00000027451	METTL25	-0.463867	1.37923	DOWN	3.03654	0.00718286	0.0372248					Mettl25	0.281	0.075578	0.32986	Mettl25	methyltransferase like 25	METTL25	0.09457	0.00291	-0.985698	METTL25	methyltransferase like 25
ENSRNOG00000020753	BNIP1	-0.463892	1.37926	DOWN	4.9049	0.000164978	0.00188815			ENSRNOG00000020753		Bnip1	0.579	0.365974	-0.11784	Bnip1	BCL2/adenovirus E1B interacting protein 1	BNIP1	0.63232	0.344	-0.225077	BNIP1	BCL2 interacting protein 1
ENSRNOG00000018773	MTRF1L	-0.464507	1.37985	DOWN	2.92171	0.00583922	0.0315276			ENSRNOG00000018773		Mtrf1l	0.666	0.474528	0.07282	Mtrf1l	mitochondrial translational release factor 1-like	MTRF1L	0.49474	0.191	-0.51976	MTRF1L	mitochondrial translational release factor 1 like
ENSRNOG00000005016	TMED4	-0.464997	1.38031	DOWN	5.43974	0.00328299	0.019986					Tmed4	0.201	0.0225741	0.351015	Tmed4	transmembrane emp24 protein transport domain containing 4	TMED4	0.61916	0.328	-0.214801	TMED4	transmembrane p24 trafficking protein 4
ENSRNOG00000029087	NAP1L3	-0.465716	1.381	DOWN	2.5715	0.0104971	0.0496263					Nap1l3	0.821	0.683604	-0.05943	Nap1l3	nucleosome assembly protein 1-like 3	NAP1L3	0.59997	0.304	0.485879	NAP1L3	nucleosome assembly protein 1 like 3
ENSRNOG00000015660	PEX3	-0.465976	1.38125	DOWN	4.8502	0.000830578	0.00679735					Pex3	0.501	0.278084	0.120885	Pex3	peroxisomal biogenesis factor 3	PEX3	0.11264	0.00523	-0.825269	PEX3	peroxisomal biogenesis factor 3
ENSRNOG00000023238	DGKD	-0.466358	1.38162	DOWN	6.52793	0.00129701	0.00967727			ENSRNOG00000023238		Dgkd	0.423	0.199113	0.18033	Dgkd	diacylglycerol kinase, delta	DGKD	0.1696	0.016	1.49991	DGKD	diacylglycerol kinase delta
ENSRNOG00000025383	PDHA1	-0.46715	1.38238	DOWN	9.47006	0.00572185	0.0310551			ENSRNOG00000025383		Pdha1	0.664	0.47093	-0.0745	Pdha1	pyruvate dehydrogenase E1 alpha 1	PDHA1	0.44717	0.152	-0.35478	PDHA1	pyruvate dehydrogenase (lipoamide) alpha 1
ENSRNOG00000056826	ARAP2	-0.467338	1.38256	DOWN	4.45024	0.00306152	0.0188867					Arap2	0.625	0.421679	-0.09675	Arap2	ArfGAP with RhoGAP domain, ankyrin repeat and PH domain 2	ARAP2	0.86745	0.711	-0.0822145	ARAP2	ArfGAP with RhoGAP domain, ankyrin repeat and PH domain 2
ENSRNOG00000009281	COMMD1	-0.467872	1.38307	DOWN	5.90344	0.000369971	0.00355368					Commd1	0.347	0.129446	-0.234135	Commd1	COMM domain containing 1	COMMD1	0.26671	0.0466	-0.443763	COMMD1	copper metabolism domain containing 1
ENSRNOG00000019734	MRPL14	-0.468074	1.38326	DOWN	5.29689	0.00733369	0.0378761			ENSRNOG00000019734		Mrpl14	0.195	0.0202483	-0.446885	Mrpl14	mitochondrial ribosomal protein L14	MRPL14	0.76519	0.535	-0.145981	MRPL14	mitochondrial ribosomal protein L14
ENSRNOG00000001847	CCDC91	-0.468189	1.38337	DOWN	4.68765	0.0032737	0.0199466					Ccdc91	0.733	0.561715	0.064955	Ccdc91	coiled-coil domain containing 91	CCDC91	0.38155	0.104	-0.43413	CCDC91	coiled-coil domain containing 91
ENSRNOG00000007875	ACTR6	-0.468258	1.38344	DOWN	4.9807	0.00461091	0.0261777					Actr6	0.397	0.174453	0.210275	Actr6	ARP6 actin-related protein 6	ACTR6	0.33798	0.0788	-0.536026	ACTR6	ARP6 actin-related protein 6 homolog
ENSRNOG00000028945	TMEM182	-0.468636	1.3838	DOWN	8.12889	0.00254601	0.0163759					Tmem182	0.549	0.330472	-0.120785	Tmem182	transmembrane protein 182	TMEM182	0.07055	0.00103	-1.5012	TMEM182	transmembrane protein 182
ENSRNOG00000017382	snx33	-0.469575	1.3847	DOWN	5.4994	0.000878728	0.00712137					Snx33	0.184	0.0153162	0.421705	Snx33	sorting nexin 33	SNX33	0.09825	0.00344	0.887417	SNX33	sorting nexin 33
ENSRNOG00000009846	FRG1	-0.469671	1.38479	DOWN	4.31003	0.000161217	0.00185333		ENSRNOG00000009846			Frg1	0.348	0.130025	0.20586	Frg1	FSHD region gene 1	FRG1	0.28572	0.0543	-0.555291	FRG1	FSHD region gene 1
ENSRNOG00000013386	PSMB5	-0.470525	1.38561	DOWN	6.22557	0.00437403	0.0250637			ENSRNOG00000013386		Psmb5	0.571	0.356786	-0.12078	Psmb5	proteasome (prosome, macropain) subunit, beta type 5	PSMB5	0.22262	0.0309	-1.00658	PSMB5	proteasome subunit beta 5
ENSRNOG00000016532	INO80C	-0.470807	1.38588	DOWN	5.4509	0.00193435	0.0132235					Ino80c	0.16	0.0072388	0.43575	Ino80c	INO80 complex subunit C	INO80C	0.62151	0.331	-0.190705	INO80C	INO80 complex subunit C
ENSRNOG00000002813	DARS2	-0.471078	1.38615	DOWN	4.51967	0.000745299	0.0062437			ENSRNOG00000002813		Dars2	0.464	0.240463	-0.190075	Dars2	aspartyl-tRNA synthetase 2 (mitochondrial)	DARS2	0.2474	0.039	-0.516864	DARS2	aspartyl-tRNA synthetase 2, mitochondrial
ENSRNOG00000042869	LOC10369	-0.471231	1.38629	DOWN	4.31883	0.00561676	0.0306245			ENSRNOG00000042869
ENSRNOG00000028017	TMEM109	-0.471488	1.38654	DOWN	6.42332	0.00979599	0.0471317					Tmem109	0.962	0.922315	-0.01042	Tmem109	transmembrane protein 109	TMEM109	0.43426	0.141	0.296921	TMEM109	transmembrane protein 109
ENSRNOG00000006539	PEX16	-0.475793	1.39068	DOWN	4.10935	0.00802353	0.040534					Pex16	0.651	0.455149	-0.102605	Pex16	peroxisomal biogenesis factor 16	PEX16	0.72554	0.475	0.12975	PEX16	peroxisomal biogenesis factor 16
ENSRNOG00000007446	APIP	-0.475888	1.39077	DOWN	3.71411	0.00362906	0.0217143			ENSRNOG00000007446		Apip	0.823	0.68715	0.050525	Apip	APAF1 interacting protein	APIP	0.29924	0.0604	-0.422602	APIP	APAF1 interacting protein
ENSRNOG00000019525	HSPA9	-0.476011	1.39089	DOWN	8.5488	0.00259881	0.0166384		ENSRNOG00000019525	ENSRNOG00000019525		Hspa9	0.849	0.727815	0.03624	Hspa9	heat shock protein 9	HSPA9	0.95593	0.896	-0.035495	HSPA9	heat shock protein family A (Hsp70) member 9
ENSRNOG00000021660	NPRL2	-0.476176	1.39105	DOWN	4.21666	0.00218502	0.0145779					Nprl2	0.556	0.338146	-0.10729	Nprl2	nitrogen permease regulator-like 2	NPRL2	0.69205	0.425	-0.147861	NPRL2	NPR2-like, GATOR1 complex subunit
ENSRNOG00000015928	DHX35	-0.476875	1.39173	DOWN	4.17031	0.00238112	0.0155132					Dhx35	0.336	0.119401	-0.20341	Dhx35	DEAH (Asp-Glu-Ala-His) box polypeptide 35	DHX35	0.06851	0.000918	-1.15206	DHX35	DEAH-box helicase 35
ENSRNOG00000021866	BOLA3	-0.477054	1.3919	DOWN	5.77778	0.00541551	0.0297219					Bola3	0.376	0.154508	-0.172165	Bola3	bolA-like 3 (E. coli)	BOLA3	0.77756	0.556	-0.109747	BOLA3	bolA family member 3
ENSRNOG00000030483	RABGGTA	-0.477805	1.39262	DOWN	4.44284	0.00473803	0.0267535					Rabggta	0.22	0.0332629	-0.31115	Rabggta	Rab geranylgeranyl transferase, a subunit	RABGGTA	0.67136	0.396	-0.158688	RABGGTA	Rab geranylgeranyltransferase alpha subunit
ENSRNOG00000027087	TMEM186	-0.478703	1.39349	DOWN	5.22143	0.00597531	0.0321685			ENSRNOG00000027087		Tmem186	0.892	0.799536	-0.02619	Tmem186	transmembrane protein 186	TMEM186	0.12995	0.00793	-0.720701	TMEM186	transmembrane protein 186
ENSRNOG00000004606	MEIS1	-0.479804	1.39455	DOWN	4.02696	0.00211847	0.0142366	Meis homeobox 1				Meis1	0.239	0.0455123	-0.2545	Meis1	Meis homeobox 1	MEIS1	0.81935	0.627	-0.194847	MEIS1	Meis homeobox 1
ENSRNOG00000019551	PSMB6	-0.481494	1.39619	DOWN	6.84056	0.00260602	0.0166781					Psmb6	0.502	0.279678	-0.145735	Psmb6	proteasome (prosome, macropain) subunit, beta type 6	PSMB6	0.24419	0.0379	-0.959112	PSMB6	proteasome subunit beta 6
ENSRNOG00000007744	EHD3	-0.481964	1.39664	DOWN	4.3131	0.0091911	0.0449061		ENSRNOG00000007744			Ehd3	0.894	0.802486	0.026325	Ehd3	EH-domain containing 3	EHD3	0.37585	0.0998	-0.336133	EHD3	EH domain containing 3
ENSRNOG00000001072	CERS4	-0.482602	1.39726	DOWN	4.39914	0.00881658	0.0434718			ENSRNOG00000001072		Cers4	0.411	0.188653	-0.215295	Cers4	ceramide synthase 4	CERS4	0.20913	0.0261	0.512165	CERS4	ceramide synthase 4
ENSRNOG00000019922	NTPCR	-0.48311	1.39775	DOWN	4.39376	0.00499827	0.0279199			ENSRNOG00000019922		Ntpcr	0.742	0.574491	0.07031	Ntpcr	nucleoside-triphosphatase, cancer-related	NTPCR	0.13464	0.00881	-0.852136	NTPCR	nucleoside-triphosphatase, cancer-related
ENSRNOG00000009364	NDUFB9	-0.48313	1.39777	DOWN	9.56196	0.00782889	0.0397316			ENSRNOG00000009364		Ndufb9	0.43	0.206956	-0.15934	Ndufb9	NADH dehydrogenase (ubiquinone) 1 beta subcomplex, 9	NDUFB9	0.24898	0.0397	-0.526895	NDUFB9	NADH:ubiquinone oxidoreductase subunit B9
ENSRNOG00000009545	POLR1A	-0.48326	1.3979	DOWN	5.54968	0.00399805	0.023335			ENSRNOG00000009545		Polr1a	0.241	0.0470929	-0.24886	Polr1a	polymerase (RNA) I polypeptide A
ENSRNOG00000010861	ATAD1	-0.484072	1.39869	DOWN	6.99679	0.000519912	0.00469076			ENSRNOG00000010861		Atad1	0.599	0.39013	0.08876	Atad1	ATPase family, AAA domain containing 1	ATAD1	0.15071	0.0116	-0.82725	ATAD1	ATPase family, AAA domain containing 1
ENSRNOG00000012303	APOBEC2	-0.48466	1.39926	DOWN	7.42203	0.0105465	0.0497468					Apobec2	0.45	0.225154	-0.16033	Apobec2	apolipoprotein B mRNA editing enzyme, catalytic polypeptide 2	APOBEC2	0.18898	0.0206	-1.17214	APOBEC2	apolipoprotein B mRNA editing enzyme catalytic subunit 2
ENSRNOG00000019496	STAT5A	-0.48537	1.39994	DOWN	3.65276	0.00450156	0.0256972					Stat5a	0.313	0.100516	-0.270225	Stat5a	signal transducer and activator of transcription 5A	STAT5A	0.28385	0.0538	0.543457	STAT5A	signal transducer and activator of transcription 5A
ENSRNOG00000025910	HCCS	-0.485852	1.40041	DOWN	6.36524	0.00824543	0.0413289			ENSRNOG00000025910		Hccs	0.375	0.153665	0.176725	Hccs	holocytochrome c synthetase	HCCS	0.10547	0.00442	-1.16317	HCCS	holocytochrome c synthase
ENSRNOG00000006705	MKKS	-0.486782	1.40132	DOWN	5.6718	0.000361879	0.00348804					Mkks	0.427	0.20289	-0.14557	Mkks	McKusick-Kaufman syndrome	MKKS	0.06769	0.00089	-1.51662	MKKS	McKusick-Kaufman syndrome
ENSRNOG00000010838	ARAF	-0.48759	1.4021	DOWN	6.79052	0.00207413	0.0140008		ENSRNOG00000010838	ENSRNOG00000010838		Araf	0.75	0.583921	0.061285	Araf	Araf proto-oncogene, serine/threonine kinase	ARAF	0.39308	0.112	0.325929	ARAF	A-Raf proto-oncogene, serine/threonine kinase
ENSRNOG00000028783	WDR35	-0.487683	1.40219	DOWN	4.3381	0.000120949	0.00148366		ENSRNOG00000028783			Wdr35	0.183	0.0145207	0.44004	Wdr35	WD repeat domain 35	WDR35	0.14685	0.0109	-0.839024	WDR35	WD repeat domain 35
ENSRNOG00000014525	HSPD1	-0.487793	1.4023	DOWN	8.05798	0.000625523	0.00546299			ENSRNOG00000014525		Hspd1	0.524	0.303108	-0.11256	Hspd1	heat shock protein 1 (chaperonin)	HSPD1	0.80015	0.594	0.307646	HSPD1	heat shock protein family D (Hsp60) member 1
ENSRNOG00000050052	cox19	-0.488174	1.40267	DOWN	4.49935	0.00547613	0.0299854					Cox19	0.156	0.0053765	0.55769	Cox19	cytochrome c oxidase assembly protein 19
ENSRNOG00000000610	CISD1	-0.488458	1.40294	DOWN	7.3959	0.00284827	0.0179253			ENSRNOG00000000610		Cisd1	0.339	0.122051	-0.18414	Cisd1	CDGSH iron sulfur domain 1	CISD1	0.07454	0.00124	-1.28796	CISD1	CDGSH iron sulfur domain 1
ENSRNOG00000012295	PLA2G6	-0.489636	1.40409	DOWN	3.80872	0.00666037	0.035085			ENSRNOG00000012295		Pla2g6	0.514	0.291791	-0.157185	Pla2g6	phospholipase A2, group VI	PLA2G6	0.35634	0.0892	0.396744	PLA2G6	phospholipase A2 group VI
ENSRNOG00000017291	SORD	-0.490313	1.40475	DOWN	5.78716	0.000263505	0.00271755			ENSRNOG00000017291		Sord	0.204	0.0243498	-0.392185	Sord	sorbitol dehydrogenase	SORD	0.31098	0.0657	-0.581588	SORD	sorbitol dehydrogenase
ENSRNOG00000005426	SNUPN	-0.491256	1.40567	DOWN	3.91156	0.0028796	0.018061					Snupn	0.274	0.0702585	0.262935	Snupn	snurportin 1	SNUPN	0.1961	0.0223	-0.595579	SNUPN	snurportin 1
ENSRNOG00000012269	LPCAT3	-0.49182	1.40622	DOWN	5.90732	0.00133543	0.00992236					Lpcat3	0.28	0.0750349	-0.29395	Lpcat3	lysophosphatidylcholine acyltransferase 3	LPCAT3	0.61775	0.326	-0.283356	LPCAT3	lysophosphatidylcholine acyltransferase 3
ENSRNOG00000026211	mri1	-0.49487	1.40919	DOWN	3.05827	0.00641569	0.0340221			ENSRNOG00000026211		Mri1	0.76	0.598142	0.054445	Mri1	methylthioribose-1-phosphate isomerase 1	MRI1	0.8064	0.604	0.109044	MRI1	methylthioribose-1-phosphate isomerase 1
ENSRNOG00000021781	CAMK1	-0.495367	1.40968	DOWN	5.18135	0.0103569	0.0491843					Camk1	0.628	0.424539	-0.083625	Camk1	calcium/calmodulin-dependent protein kinase I	CAMK1	0.77787	0.557	0.136995	CAMK1	calcium/calmodulin dependent protein kinase I
ENSRNOG00000059386	NUDT19	-0.495396	1.40971	DOWN	4.3272	0.00921665	0.0450159			ENSRNOG00000059386		Nudt19	0.48	0.256716	-0.14716	Nudt19	nudix (nucleoside diphosphate linked moiety X)-type motif 19
ENSRNOG00000058975	IQSEC2	-0.496214	1.41051	DOWN	5.97611	0.000375003	0.00358923					Iqsec2	0.326	0.111563	-0.198165	Iqsec2	IQ motif and Sec7 domain 2	IQSEC2	0.38252	0.104	0.320163	IQSEC2	IQ motif and Sec7 domain 2
ENSRNOG00000034161		-0.496387	1.41068	DOWN	6.4619	0.00144319	0.0105737
ENSRNOG00000015642	PABPC4	-0.497002	1.41128	DOWN	7.43604	0.0046245	0.0262199											PABPC4	0.59851	0.303	0.404351	PABPC4	poly(A) binding protein cytoplasmic 4
ENSRNOG00000061176	NUDT3	-0.497286	1.41156	DOWN	6.00606	0.00285437	0.0179569
ENSRNOG00000008921	DYNLL2	-0.497501	1.41177	DOWN	6.07525	0.000964451	0.00765582		ENSRNOG00000008921			Dynll2	0.203	0.023721	0.32505	Dynll2	dynein light chain LC8-type 2	DYNLL2	0.26891	0.0475	0.41052	DYNLL2	dynein light chain LC8-type 2
ENSRNOG00000013845	MRPL21	-0.497751	1.41201	DOWN	4.79583	0.00255352	0.0164145			ENSRNOG00000013845		Mrpl21	0.962	0.920665	-0.009875	Mrpl21	mitochondrial ribosomal protein L21	MRPL21	0.2668	0.0467	-0.516233	MRPL21	mitochondrial ribosomal protein L21
ENSRNOG00000028087	SDHAF4	-0.498684	1.41292	DOWN	4.37314	0.00174059	0.0121691			ENSRNOG00000028087		Sdhaf4	0.282	0.0760763	0.335335	Sdhaf4	succinate dehydrogenase complex assembly factor 4	SDHAF4	0.72572	0.475	-0.129437	SDHAF4	succinate dehydrogenase complex assembly factor 4
ENSRNOG00000023946	TMEM261	-0.498836	1.41307	DOWN	4.77049	0.00608552	0.0326878					Tmem261	0.97	0.936297	0.01163	Tmem261	transmembrane protein 261
ENSRNOG00000050087	MPHOSPH6	-0.499685	1.41391	DOWN	4.35756	0.000861925	0.00701937					Mphosph6	0.291	0.0832476	-0.213495	Mphosph6	M phase phosphoprotein 6	MPHOSPH6	0.48651	0.184	-0.463338	MPHOSPH6	M-phase phosphoprotein 6
ENSRNOG00000022288	PAFAH2	-0.500089	1.4143	DOWN	3.93853	0.00809227	0.04077			ENSRNOG00000022288		Pafah2	0.585	0.372405	-0.13018	Pafah2	platelet-activating factor acetylhydrolase 2	PAFAH2	0.56997	0.271	0.281878	PAFAH2	platelet activating factor acetylhydrolase 2
ENSRNOG00000003011	GADD45GI	-0.500097	1.41431	DOWN	4.91068	0.0057517	0.0311764			ENSRNOG00000003011
ENSRNOG00000001483	RCC1L	-0.500297	1.41451	DOWN	4.70413	0.00337373	0.0204587			ENSRNOG00000001483								RCC1L	0.85836	0.695	0.0752425	RCC1L	RCC1 like
ENSRNOG00000004328	DEPTOR	-0.501607	1.41579	DOWN	3.57822	0.00933582	0.0453999					Deptor	0.418	0.194655	-0.14153	Deptor	DEP domain containing MTOR-interacting protein	DEPTOR	0.5335	0.231	-0.356002	DEPTOR	DEP domain containing MTOR-interacting protein
ENSRNOG00000005061	DLST	-0.502236	1.41641	DOWN	8.85063	0.00906796	0.0444741			ENSRNOG00000005061		Dlst	0.261	0.0600209	-0.240295	Dlst	dihydrolipoamide S-succinyltransferase (E2 component of 2-oxo-glutarate complex)	DLST	0.74674	0.507	-0.172775	DLST	dihydrolipoamide S-succinyltransferase
ENSRNOG00000002790	ABCB7	-0.503406	1.41756	DOWN	4.96479	0.00367836	0.0219463			ENSRNOG00000002790		Abcb7	0.286	0.0792528	0.230835	Abcb7	ATP-binding cassette, sub-family B (MDR/TAP), member 7	ABCB7	0.09177	0.0026	-1.25798	ABCB7	ATP binding cassette subfamily B member 7
ENSRNOG00000009103	CHRAC1	-0.503532	1.41768	DOWN	5.42291	0.00416809	0.0241152					Chrac1	0.534	0.314086	-0.138345	Chrac1	chromatin accessibility complex 1	CHRAC1	0.3859	0.106	-0.440816	CHRAC1	chromatin accessibility complex 1
ENSRNOG00000018655	ADSL	-0.503734	1.41788	DOWN	5.76355	0.00160045	0.011429			ENSRNOG00000018655		Adsl	0.491	0.267375	-0.14072	Adsl	adenylosuccinate lyase	ADSL	0.50848	0.204	-0.330974	ADSL	adenylosuccinate lyase
ENSRNOG00000025423	MAP3K13	-0.503791	1.41793	DOWN	3.0627	0.00452983	0.0258066					Map3k13	0.334	0.118269	-0.23933	Map3k13	mitogen-activated protein kinase kinase kinase 13	MAP3K13	0.5748	0.276	-0.21324	MAP3K13	mitogen-activated protein kinase kinase kinase 13
ENSRNOG00000002135	SGCB	-0.504239	1.41838	DOWN	7.57738	0.00158718	0.0113489					Sgcb	0.432	0.207984	0.140995	Sgcb	sarcoglycan, beta (dystrophin-associated glycoprotein)	SGCB	0.10678	0.00465	-1.21491	SGCB	sarcoglycan beta
ENSRNOG00000018061	TMEM80	-0.504466	1.4186	DOWN	4.7454	0.00294832	0.018395					Tmem80	0.735	0.565235	0.077875	Tmem80	transmembrane protein 80	TMEM80	0.81864	0.626	0.0959645	TMEM80	transmembrane protein 80
ENSRNOG00000058007	NDE1	-0.505271	1.41939	DOWN	5.39178	0.00929576	0.0452713		ENSRNOG00000058007			Nde1	0.863	0.75178	0.032545	Nde1	nudE neurodevelopment protein 1	NDE1	0.94022	0.862	0.0380825	NDE1	nudE neurodevelopment protein 1
ENSRNOG00000010150	STRBP	-0.50559	1.4197	DOWN	4.9262	0.000233047	0.00247463					Strbp	0.289	0.0822426	0.250065	Strbp	spermatid perinuclear RNA binding protein	STRBP	0.21494	0.0278	-0.997331	STRBP	spermatid perinuclear RNA binding protein
ENSRNOG00000008353	IQCH	-0.506281	1.42038	DOWN	3.6037	0.00107529	0.00836503					Iqch	0.439	0.214648	-0.18978	Iqch	IQ motif containing H	IQCH	0.62079	0.329	-0.245147	IQCH	IQ motif containing H
ENSRNOG00000007527	TM2D1	-0.506517	1.42062	DOWN	5.23098	0.00155788	0.0112019					Tm2d1	0.472	0.248641	0.175205	Tm2d1	TM2 domain containing 1	TM2D1	0.34184	0.0811	-0.364895	TM2D1	TM2 domain containing 1
ENSRNOG00000021017	Car11	-0.507399	1.42148	DOWN	3.11743	0.00977142	0.0470627					Car11	0.839	0.71292	0.038645	Car11	carbonic anhydrase 11
ENSRNOG00000023431	LOC10255	-0.50763	1.42171	DOWN	3.43226	0.00720071	0.0372941
ENSRNOG00000054508	FOXP2	-0.508283	1.42236	DOWN	3.63088	0.00914405	0.0447814					Foxp2	0.216	0.0306086	0.5481	Foxp2	forkhead box P2	FOXP2	0.77092	0.545	-0.117968	FOXP2	forkhead box P2
ENSRNOG00000043223	Zfp949	-0.508718	1.42278	DOWN	2.61861	0.0103579	0.0491843					Zfp949	0.289	0.0823077	0.39767	Zfp949	zinc finger protein 949
ENSRNOG00000038200		-0.509713	1.42377	DOWN	2.4209	0.00777539	0.0394962
ENSRNOG00000020514	SOX6	-0.509877	1.42393	DOWN	3.37892	0.000913671	0.00735088					Sox6	0.16	0.0070783	-0.4308	Sox6	SRY (sex determining region Y)-box 6	SOX6	0.42405	0.133	0.311781	SOX6	SRY-box 6
ENSRNOG00000000244	COIL	-0.510759	1.4248	DOWN	3.2221	0.00399771	0.023335					Coil	0.341	0.124335	-0.22292	Coil	coilin	COIL	0.43096	0.138	-0.320078	COIL	coilin
ENSRNOG00000007784	BLOC1S1	-0.510862	1.4249	DOWN	5.91011	0.00752726	0.0385535			ENSRNOG00000007784		Bloc1s1	0.271	0.0675789	-0.25145	Bloc1s1	biogenesis of lysosomal organelles complex-1, subunit 1
ENSRNOG00000006305	SLC38A2	-0.511235	1.42527	DOWN	7.81379	0.00416939	0.0241152					Slc38a2	0.167	0.0090461	0.416685	Slc38a2	solute carrier family 38, member 2	SLC38A2	0.55601	0.255	-0.495195	SLC38A2	solute carrier family 38 member 2
ENSRNOG00000001827	masp1	-0.513623	1.42763	DOWN	5.95222	0.0027626	0.0175119					Masp1	0.193	0.0192284	0.46987	Masp1	mannan-binding lectin serine peptidase 1	MASP1	0.5497	0.248	0.241713	MASP1	mannan binding lectin serine peptidase 1
ENSRNOG00000020541	NPRL3	-0.513677	1.42768	DOWN	3.40491	0.00277112	0.0175525					Nprl3	0.881	0.781914	-0.028335	Nprl3	nitrogen permease regulator-like 3	NPRL3	0.29845	0.0602	0.394469	NPRL3	NPR3 like, GATOR1 complex subunit
ENSRNOG00000014633	VPS28	-0.514371	1.42837	DOWN	5.85226	0.000115326	0.00142615					Vps28	0.414	0.19086	-0.178435	Vps28	vacuolar protein sorting 28	VPS28	0.26812	0.0472	0.502768	VPS28	VPS28, ESCRT-I subunit
ENSRNOG00000000593	REV3L	-0.514475	1.42847	DOWN	6.09449	1.646e-05	0.000305115			ENSRNOG00000000593		Rev3l	0.209	0.0276753	0.41418	Rev3l	REV3 like, DNA directed polymerase zeta catalytic subunit	REV3L	0.93863	0.86	-0.0493565	REV3L	REV3 like, DNA directed polymerase zeta catalytic subunit
ENSRNOG00000019245	SGF29	-0.516767	1.43075	DOWN	3.83688	0.000469734	0.00431523					Sgf29	0.478	0.254405	-0.129285	Sgf29	SAGA complex associated factor 29	SGF29	0.99788	0.994	0.0017175	SGF29	SAGA complex associated factor 29
ENSRNOG00000018716	DENND2C	-0.517276	1.43125	DOWN	4.72999	0.00227206	0.0150022					Dennd2c	0.194	0.019589	0.328625	Dennd2c	DENN/MADD domain containing 2C	DENND2C	0.82089	0.629	0.301984	DENND2C	DENN domain containing 2C
ENSRNOG00000004000	TEFM	-0.517692	1.43166	DOWN	4.8679	0.00377795	0.022396			ENSRNOG00000004000		Tefm	0.183	0.0146144	0.373945	Tefm	transcription elongation factor, mitochondrial	TEFM	0.09818	0.00341	-1.02432	TEFM	transcription elongation factor, mitochondrial
ENSRNOG00000015346	OBSL1	-0.517704	1.43168	DOWN	5.16826	0.00367083	0.021917					Obsl1	0.712	0.533165	-0.06677	Obsl1	obscurin-like 1	OBSL1	0.66894	0.392	-0.161872	OBSL1	obscurin like 1
ENSRNOG00000056610	COG5	-0.518082	1.43205	DOWN	5.51106	0.000214301	0.0023134					Cog5	0.765	0.604472	-0.054415	Cog5	component of oligomeric golgi complex 5	COG5	0.07203	0.0011	-1.01467	COG5	component of oligomeric golgi complex 5
ENSRNOG00000019219	VAMP1	-0.519643	1.4336	DOWN	4.88668	0.00406293	0.0236239			ENSRNOG00000019219		Vamp1	0.339	0.122278	-0.212795	Vamp1	vesicle-associated membrane protein 1	VAMP1	0.90612	0.788	0.0476115	VAMP1	vesicle associated membrane protein 1
ENSRNOG00000043295	RGD15650	-0.520358	1.43431	DOWN	3.91732	0.00118311	0.00902981
ENSRNOG00000031038	GTDC1	-0.520453	1.43441	DOWN	3.54864	0.000151741	0.00177081					Gtdc1	0.248	0.0516415	0.325155	Gtdc1	glycosyltransferase-like domain containing 1	GTDC1	0.10575	0.0045	-0.820002	GTDC1	glycosyltransferase like domain containing 1
ENSRNOG00000008761	NCS1	-0.52162	1.43557	DOWN	5.08863	0.00261154	0.016707					Ncs1	0.861	0.748362	0.04007	Ncs1	neuronal calcium sensor 1	NCS1	0.20621	0.0252	0.650049	NCS1	neuronal calcium sensor 1
ENSRNOG00000025484	TMEM177	-0.522751	1.43669	DOWN	3.06445	0.010238	0.048706					Tmem177	0.486	0.263134	-0.139955	Tmem177	transmembrane protein 177	TMEM177	0.44858	0.153	-0.295704	TMEM177	transmembrane protein 177
ENSRNOG00000032780	MRPL58	-0.522769	1.43671	DOWN	5.53651	0.000172831	0.00195444			ENSRNOG00000032780								MRPL58	0.11782	0.00588	-0.836763	MRPL58	mitochondrial ribosomal protein L58
ENSRNOG00000003855	DNAJA3	-0.522882	1.43682	DOWN	6.90572	0.00451273	0.0257521		ENSRNOG00000003855	ENSRNOG00000003855		Dnaja3	0.728	0.555209	-0.064405	Dnaja3	DnaJ heat shock protein family (Hsp40) member A3	DNAJA3	0.92567	0.828	0.039639	DNAJA3	DnaJ heat shock protein family (Hsp40) member A3
ENSRNOG00000009035	MALSU1	-0.523409	1.43735	DOWN	4.17975	0.000652967	0.00565226			ENSRNOG00000009035		Malsu1	0.997	0.994036	-0.00085	Malsu1	mitochondrial assembly of ribosomal large subunit 1	MALSU1	0.10281	0.00406	-1.0885	MALSU1	mitochondrial assembly of ribosomal large subunit 1
ENSRNOG00000016907	PPP5C	-0.523432	1.43737	DOWN	5.02762	0.00111628	0.00863858					Ppp5c	0.617	0.411642	-0.08593	Ppp5c	protein phosphatase 5, catalytic subunit	PPP5C	0.95366	0.89	-0.0262185	PPP5C	protein phosphatase 5 catalytic subunit
ENSRNOG00000019970	MRPL11	-0.524917	1.43885	DOWN	5.4685	0.00395582	0.0231783			ENSRNOG00000019970		Mrpl11	0.461	0.236997	-0.132625	Mrpl11	mitochondrial ribosomal protein L11	MRPL11	0.18153	0.0187	-0.530212	MRPL11	mitochondrial ribosomal protein L11
ENSRNOG00000006695	RBCK1	-0.525154	1.43909	DOWN	6.003	0.00329471	0.0200452					Rbck1	0.38	0.158196	-0.178335	Rbck1	RanBP-type and C3HC4-type zinc finger containing 1	RBCK1	0.24575	0.0384	0.43686	RBCK1	RANBP2-type and C3HC4-type zinc finger containing 1
ENSRNOG00000056216	CASP7	-0.526433	1.44036	DOWN	4.64171	0.00214536	0.0143593					Casp7	0.212	0.0289307	0.320445	Casp7	caspase 7	CASP7	0.75702	0.522	-0.155949	CASP7	caspase 7
ENSRNOG00000019201	NAXE	-0.527219	1.44115	DOWN	4.81771	0.00118209	0.0090262			ENSRNOG00000019201
ENSRNOG00000016855	B3GALNT2	-0.528034	1.44196	DOWN	6.15894	0.000212814	0.0023031					B3galnt2	0.812	0.670431	0.04446	B3galnt2	UDP-GalNAc:betaGlcNAc beta 1,3-galactosaminyltransferase, polypeptide 2	B3GALNT2	0.41937	0.13	-0.357246	B3GALNT2	beta-1,3-N-acetylgalactosaminyltransferase 2
ENSRNOG00000012794	GRHPR	-0.529708	1.44364	DOWN	2.95946	0.0103144	0.0490271			ENSRNOG00000012794		Grhpr	0.71	0.53079	-0.06533	Grhpr	glyoxylate reductase/hydroxypyruvate reductase	GRHPR	0.53074	0.228	0.232281	GRHPR	glyoxylate and hydroxypyruvate reductase
ENSRNOG00000059715	CC2D2A	-0.529729	1.44366	DOWN	4.36664	0.000126135	0.00153147					Cc2d2a	0.554	0.336592	-0.133495	Cc2d2a	coiled-coil and C2 domain containing 2A	CC2D2A	0.58912	0.292	-0.224855	CC2D2A	coiled-coil and C2 domain containing 2A
ENSRNOG00000014044	PANK4	-0.530968	1.4449	DOWN	5.42962	0.00925209	0.0451246			ENSRNOG00000014044		Pank4	0.507	0.283938	-0.144215	Pank4	pantothenate kinase 4	PANK4	0.34353	0.082	0.350152	PANK4	pantothenate kinase 4
ENSRNOG00000020941	PSENEN	-0.532267	1.4462	DOWN	6.08174	4.58993e-05	0.000695847					Psenen	0.3	0.0907235	-0.202895	Psenen	presenilin enhancer gamma secretase subunit	PSENEN	0.46581	0.166	-0.369582	PSENEN	presenilin enhancer gamma-secretase subunit
ENSRNOG00000045535		-0.532893	1.44683	DOWN	5.22231	0.00622057	0.0332551
ENSRNOG00000009536	PGP	-0.533628	1.44756	DOWN	5.26792	0.00293508	0.0183467			ENSRNOG00000009536		Pgp	0.657	0.461769	0.08106	Pgp	phosphoglycolate phosphatase	PGP	0.42612	0.134	-0.296175	PGP	phosphoglycolate phosphatase
ENSRNOG00000030049	ZNHIT6	-0.533759	1.4477	DOWN	3.36668	0.00369637	0.0220361					Znhit6	0.156	0.0051616	0.520595	Znhit6	zinc finger, HIT type 6	ZNHIT6	0.60228	0.308	-0.223173	ZNHIT6	zinc finger HIT-type containing 6
ENSRNOG00000001769	TNK2	-0.534459	1.4484	DOWN	2.92857	0.00681313	0.0357201					Tnk2	0.957	0.913011	0.014775	Tnk2	tyrosine kinase, non-receptor, 2	TNK2	0.16722	0.0154	0.554936	TNK2	tyrosine kinase non receptor 2
ENSRNOG00000034234	COX1	-0.53464	1.44858	DOWN	15.2109	0.00994205	0.0477069			ENSRNOG00000034234
ENSRNOG00000000246	AMZ2	-0.53562	1.44957	DOWN	5.44042	0.000153813	0.00178797					Amz2	0.958	0.913497	-0.01242	Amz2	archaelysin family metallopeptidase 2	AMZ2	0.73339	0.486	-0.186164	AMZ2	archaelysin family metallopeptidase 2
ENSRNOG00000006534	CRBN	-0.53661	1.45056	DOWN	5.9877	3.30376e-05	0.00053542					Crbn	0.82	0.682268	0.06354	Crbn	cereblon	CRBN	0.16319	0.0145	-0.692033	CRBN	cereblon
ENSRNOG00000028884	ATP5L	-0.536821	1.45077	DOWN	10.1554	0.00136168	0.010083			ENSRNOG00000028884		Atp5l	0.271	0.0678841	-0.31705	Atp5l	ATP synthase, H+ transporting, mitochondrial F0 complex, subunit G	ATP5L	0.22886	0.0328	-0.673285	ATP5L	ATP synthase, H+ transporting, mitochondrial Fo complex subunit G
ENSRNOG00000014092	PAIP2B	-0.537072	1.45102	DOWN	2.73818	0.00392188	0.023044					Paip2b	0.276	0.0716231	-0.277895	Paip2b	poly(A) binding protein interacting protein 2B
ENSRNOG00000060436	VTI1B	-0.537689	1.45165	DOWN	4.94812	0.000372356	0.00357247					Vti1b	0.4	0.177381	0.189465	Vti1b	vesicle transport through interaction with t-SNAREs 1B	VTI1B	0.87416	0.724	0.0850955	VTI1B	vesicle transport through interaction with t-SNAREs 1B
ENSRNOG00000014966	LOC69000	-0.539719	1.45369	DOWN	5.03804	0.00161604	0.0115157			ENSRNOG00000014966
ENSRNOG00000009746	AKAP17B	-0.539763	1.45373	DOWN	3.1902	0.00255627	0.0164145					Akap17b	0.406	0.183081	-0.16048	Akap17b	A kinase (PRKA) anchor protein 17B
ENSRNOG00000021209	POLR3GL	-0.539997	1.45397	DOWN	2.39381	0.00440059	0.0251899			ENSRNOG00000021209		Polr3gl	0.834	0.704452	0.03799	Polr3gl	polymerase (RNA) III (DNA directed) polypeptide G like	POLR3GL	0.50844	0.204	-0.336222	POLR3GL	RNA polymerase III subunit G like
ENSRNOG00000011839	MRPS31	-0.540379	1.45435	DOWN	5.14636	0.00140447	0.0103355			ENSRNOG00000011839		Mrps31	0.956	0.909511	0.01448	Mrps31	mitochondrial ribosomal protein S31	MRPS31	0.21675	0.0288	-0.566781	MRPS31	mitochondrial ribosomal protein S31
ENSRNOG00000003964	NSMCE2	-0.540973	1.45495	DOWN	5.0315	0.000352755	0.00341393					Nsmce2	0.173	0.0109024	0.393205	Nsmce2	NSE2/MMS21 homolog, SMC5-SMC6 complex SUMO ligase	NSMCE2	0.09465	0.00297	-1.01377	NSMCE2	NSE2/MMS21 homolog, SMC5-SMC6 complex SUMO ligase
ENSRNOG00000018289	PARK7	-0.541704	1.45569	DOWN	7.17312	0.00163206	0.0116143			ENSRNOG00000018289	ENSRNOG00000018289	Park7	0.769	0.610096	-0.05396	Park7	Parkinson disease (autosomal recessive, early onset) 7	PARK7	0.32037	0.0701	-0.515184	PARK7	Parkinsonism associated deglycase
ENSRNOG00000027444	NUBPL	-0.542033	1.45602	DOWN	3.32685	0.000237727	0.00250625			ENSRNOG00000027444		Nubpl	0.696	0.51205	-0.08399	Nubpl	nucleotide binding protein-like	NUBPL	0.1873	0.0202	-0.735019	NUBPL	nucleotide binding protein like
ENSRNOG00000026643	CHORDC1	-0.543126	1.45713	DOWN	6.10048	0.00164376	0.0116484					Chordc1	0.409	0.186655	0.19926	Chordc1	cysteine and histidine-rich domain (CHORD)-containing, zinc-binding protein 1	CHORDC1	0.70885	0.448	0.26927	CHORDC1	cysteine and histidine rich domain containing 1
ENSRNOG00000018042	MRPL48	-0.543589	1.45759	DOWN	6.31822	0.000384328	0.00365796			ENSRNOG00000018042		Mrpl48	0.385	0.163276	-0.179835	Mrpl48	mitochondrial ribosomal protein L48	MRPL48	0.09611	0.00316	-0.79951	MRPL48	mitochondrial ribosomal protein L48
ENSRNOG00000004246	SPAG7	-0.543954	1.45796	DOWN	4.6235	0.00225397	0.0149124					Spag7	0.432	0.208463	-0.140295	Spag7	sperm associated antigen 7	SPAG7	0.93975	0.862	-0.030179	SPAG7	sperm associated antigen 7
ENSRNOG00000053790		-0.545913	1.45994	DOWN	6.96327	0.000828932	0.00679055
ENSRNOG00000018662	AMACR	-0.546409	1.46045	DOWN	3.82101	0.000328848	0.00321811			ENSRNOG00000018662		Amacr	0.762	0.601362	-0.07146	Amacr	alpha-methylacyl-CoA racemase
ENSRNOG00000003626	ATP5H	-0.546831	1.46087	DOWN	9.24758	0.00094941	0.00757624			ENSRNOG00000003626		Atp5h	0.314	0.101483	-0.20163	Atp5h	ATP synthase, H+ transporting, mitochondrial F0 complex, subunit D	ATP5H	0.21494	0.0278	-0.63256	ATP5H	ATP synthase, H+ transporting, mitochondrial Fo complex subunit D
ENSRNOG00000053061	UBL4A	-0.546953	1.461	DOWN	6.17421	0.000313298	0.00309505											UBL4A	0.66611	0.388	-0.156444	UBL4A	ubiquitin like 4A
ENSRNOG00000054902	TRPC1	-0.547007	1.46105	DOWN	4.16503	0.000703894	0.00598175					Trpc1	0.942	0.886115	-0.01495	Trpc1	transient receptor potential cation channel, subfamily C, member 1	TRPC1	0.2126	0.0272	-0.543354	TRPC1	transient receptor potential cation channel subfamily C member 1
ENSRNOG00000057194	TARS2	-0.548827	1.4629	DOWN	5.51345	0.00163745	0.0116185			ENSRNOG00000057194		Tars2	0.73	0.557246	-0.07774	Tars2	threonyl-tRNA synthetase 2, mitochondrial (putative)	TARS2	0.76911	0.542	0.11735	TARS2	threonyl-tRNA synthetase 2, mitochondrial (putative)
ENSRNOG00000025584	AGAP2	-0.549164	1.46324	DOWN	3.03984	0.0019032	0.0130696			ENSRNOG00000025584		Agap2	0.445	0.220357	0.14194	Agap2	ArfGAP with GTPase domain, ankyrin repeat and PH domain 2	AGAP2	0.56394	0.264	0.361049	AGAP2	ArfGAP with GTPase domain, ankyrin repeat and PH domain 2
ENSRNOG00000057416	Zfp763	-0.549239	1.46331	DOWN	2.8269	0.00804397	0.0406004					Zfp763	0.172	0.0108335	0.5061	Zfp763	zinc finger protein 763
ENSRNOG00000008566	MRPL15	-0.549744	1.46383	DOWN	6.96099	7.15788e-05	0.000982276			ENSRNOG00000008566		Mrpl15	0.612	0.40514	-0.117285	Mrpl15	mitochondrial ribosomal protein L15	MRPL15	0.12411	0.00679	-0.778014	MRPL15	mitochondrial ribosomal protein L15
ENSRNOG00000020464	MRPL54	-0.551307	1.46541	DOWN	6.12206	0.00395556	0.0231783			ENSRNOG00000020464		Mrpl54	0.67	0.479233	-0.08406	Mrpl54	mitochondrial ribosomal protein L54	MRPL54	0.49644	0.193	0.266421	MRPL54	mitochondrial ribosomal protein L54
ENSRNOG00000005101	LOC10091	-0.553238	1.46738	DOWN	5.58295	1.45844e-05	0.00027682
ENSRNOG00000014806	pnkd	-0.553872	1.46802	DOWN	6.79171	0.000789303	0.00654646			ENSRNOG00000014806		Pnkd	0.288	0.0816065	-0.23074	Pnkd	paroxysmal nonkinesiogenic dyskinesia	PNKD	0.5874	0.29	0.220815	PNKD	paroxysmal nonkinesigenic dyskinesia
ENSRNOG00000010673	ERAL1	-0.556477	1.47067	DOWN	4.71457	0.0041086	0.0238359			ENSRNOG00000010673		Eral1	0.31	0.0986618	-0.233205	Eral1	Era (G-protein)-like 1 (E. coli)	ERAL1	0.23345	0.0345	-0.564196	ERAL1	Era like 12S mitochondrial rRNA chaperone 1
ENSRNOG00000027040	GGACT	-0.556715	1.47092	DOWN	2.54842	0.00562932	0.0306632					Ggact	0.867	0.758599	-0.031695	Ggact	gamma-glutamylamine cyclotransferase	GGACT	0.66582	0.388	0.163894	GGACT	gamma-glutamylamine cyclotransferase
ENSRNOG00000010873		-0.556761	1.47096	DOWN	5.3238	0.000693672	0.00593364
ENSRNOG00000015962	NMNAT1	-0.556874	1.47108	DOWN	3.93191	0.000364312	0.00350337			ENSRNOG00000015962		Nmnat1	0.716	0.53881	-0.069985	Nmnat1	nicotinamide nucleotide adenylyltransferase 1	NMNAT1	0.43827	0.144	-0.311126	NMNAT1	nicotinamide nucleotide adenylyltransferase 1
ENSRNOG00000060851		-0.55811	1.47234	DOWN	4.4177	0.00154035	0.0111189
ENSRNOG00000010984	ANXA11	-0.558601	1.47284	DOWN	7.00462	0.00828001	0.0414773					Anxa11	0.583	0.370182	-0.09725	Anxa11	annexin A11	ANXA11	0.5218	0.219	0.26464	ANXA11	annexin A11
ENSRNOG00000017074	RAB28	-0.559836	1.4741	DOWN	6.26948	4.47108e-05	0.000684058		ENSRNOG00000017074			Rab28	0.231	0.0401918	0.34676	Rab28	RAB28, member RAS oncogene family	RAB28	0.1645	0.0148	-0.644142	RAB28	RAB28, member RAS oncogene family
ENSRNOG00000017826	MTRR	-0.560514	1.47479	DOWN	5.87436	0.000131093	0.00157671			ENSRNOG00000017826		Mtrr	0.661	0.467047	0.083705	Mtrr	5-methyltetrahydrofolate-homocysteine methyltransferase reductase	MTRR	0.27735	0.0503	-0.64174	MTRR	5-methyltetrahydrofolate-homocysteine methyltransferase reductase
ENSRNOG00000009066	THRA	-0.560813	1.4751	DOWN	5.728	0.00622109	0.0332551			ENSRNOG00000009066		Thra	0.163	0.0082426	-0.466615	Thra	thyroid hormone receptor alpha	THRA	0.1645	0.0148	0.602117	THRA	thyroid hormone receptor, alpha
ENSRNOG00000013961	GHITM	-0.562297	1.47662	DOWN	8.81635	0.00157095	0.0112689			ENSRNOG00000013961		Ghitm	0.802	0.657104	0.04474	Ghitm	growth hormone inducible transmembrane protein	GHITM	0.21602	0.0283	-0.93445	GHITM	growth hormone inducible transmembrane protein
ENSRNOG00000007407	NDUFA12	-0.562434	1.47676	DOWN	6.36912	0.00282288	0.0177965			ENSRNOG00000007407		Ndufa12	0.192	0.0184306	-0.36418	Ndufa12	NADH dehydrogenase (ubiquinone) 1 alpha subcomplex, 12	NDUFA12	0.29611	0.0593	-0.499875	NDUFA12	NADH:ubiquinone oxidoreductase subunit A12
ENSRNOG00000000464	RXRB	-0.563157	1.4775	DOWN	4.33446	0.0036414	0.0217803					Rxrb	0.447	0.221862	-0.13701	Rxrb	retinoid X receptor beta	RXRB	0.58296	0.285	0.253252	RXRB	retinoid X receptor beta
ENSRNOG00000009713	OXA1L	-0.56364	1.47799	DOWN	6.45486	0.00051514	0.00466795			ENSRNOG00000009713		Oxa1l	0.261	0.0600534	-0.242895	Oxa1l	oxidase assembly 1-like	OXA1L	0.68776	0.418	-0.16258	OXA1L	OXA1L, mitochondrial inner membrane protein
ENSRNOG00000005689	YEATS4	-0.563926	1.47829	DOWN	5.46819	6.93394e-05	0.000954693					Yeats4	0.168	0.0093086	0.44232	Yeats4	YEATS domain containing 4	YEATS4	0.08125	0.00168	-1.14971	YEATS4	YEATS domain containing 4
ENSRNOG00000010390	HMBS	-0.563949	1.47831	DOWN	5.38143	0.00197246	0.0134459		ENSRNOG00000010390	ENSRNOG00000010390		Hmbs	0.303	0.0936609	-0.24071	Hmbs	hydroxymethylbilane synthase	HMBS	0.08392	0.00188	-1.19033	HMBS	hydroxymethylbilane synthase
ENSRNOG00000011241	TFDP2	-0.564066	1.47843	DOWN	4.63395	3.32467e-05	0.000537305					Tfdp2	0.469	0.244871	-0.162325	Tfdp2	transcription factor Dp 2	TFDP2	0.17414	0.0171	-0.74029	TFDP2	transcription factor Dp-2
ENSRNOG00000019020	BBS2	-0.564942	1.47933	DOWN	4.2228	0.000198317	0.00217899		ENSRNOG00000019020			Bbs2	0.425	0.20127	-0.205555	Bbs2	Bardet-Biedl syndrome 2 (human)	BBS2	0.3367	0.0783	-0.562897	BBS2	Bardet-Biedl syndrome 2
ENSRNOG00000002044	GTPBP8	-0.565047	1.47944	DOWN	3.48844	0.00327596	0.019953			ENSRNOG00000002044		Gtpbp8	0.183	0.0145328	0.53304	Gtpbp8	GTP-binding protein 8 (putative)	GTPBP8	0.1402	0.00966	-1.00514	GTPBP8	GTP binding protein 8 (putative)
ENSRNOG00000047563		-0.565936	1.48035	DOWN	4.92051	0.000122056	0.00149612
ENSRNOG00000015320	ATP5G2	-0.567236	1.48168	DOWN	8.2958	0.00346321	0.020857			ENSRNOG00000015320		Atp5g2	0.17	0.0100954	-0.42855	Atp5g2	ATP synthase, H+ transporting, mitochondrial F0 complex, subunit C2 (subunit 9)	ATP5G2	0.97795	0.945	-0.012214	ATP5G2	ATP synthase, H+ transporting, mitochondrial Fo complex subunit C2 (subunit 9)
ENSRNOG00000008364	CAT	-0.567502	1.48196	DOWN	7.63078	0.00124843	0.00939057		ENSRNOG00000008364	ENSRNOG00000008364		Cat	0.893	0.800779	0.02545	Cat	catalase	CAT	0.74314	0.502	0.211065	CAT	catalase
ENSRNOG00000055344		-0.567626	1.48208	DOWN	5.16948	3.97505e-05	0.000621274
ENSRNOG00000012957	SH3GLB1	-0.568137	1.48261	DOWN	8.72044	0.000189446	0.00210797			ENSRNOG00000012957		Sh3glb1	0.887	0.791872	-0.027025	Sh3glb1	SH3-domain GRB2-like B1 (endophilin)	SH3GLB1	0.77565	0.553	-0.170788	SH3GLB1	SH3 domain containing GRB2 like endophilin B1
ENSRNOG00000022273	RFK	-0.56841	1.48289	DOWN	4.20929	0.00544017	0.029818			ENSRNOG00000022273		Rfk	0.652	0.456354	0.07956	Rfk	riboflavin kinase	RFK	0.13618	0.00898	-0.633451	RFK	riboflavin kinase
ENSRNOG00000019693	CLPB	-0.568845	1.48334	DOWN	5.53318	0.000106564	0.00133474			ENSRNOG00000019693		Clpb	0.961	0.919382	-0.01073	Clpb	ClpB caseinolytic peptidase B	CLPB	0.65554	0.374	0.191536	CLPB	ClpB homolog, mitochondrial AAA ATPase chaperonin
ENSRNOG00000017843	POLR3K	-0.568904	1.4834	DOWN	4.64447	0.00230488	0.0151544			ENSRNOG00000017843		Polr3k	0.869	0.761942	0.036185	Polr3k	polymerase (RNA) III (DNA directed) polypeptide K	POLR3K	0.05963	0.000593	-1.12953	POLR3K	RNA polymerase III subunit K
ENSRNOG00000032204		-0.568978	1.48347	DOWN	5.83836	0.00101193	0.00797564
ENSRNOG00000053269	TMEM106C	-0.570431	1.48497	DOWN	4.01563	0.000435507	0.00404997					Tmem106c	0.479	0.255483	-0.134445	Tmem106c	transmembrane protein 106C	TMEM106C	0.10291	0.0041	-0.805132	TMEM106C	transmembrane protein 106C
ENSRNOG00000019489	ARMT1	-0.571106	1.48566	DOWN	5.46287	0.0026593	0.0169669					Armt1	0.729	0.556308	-0.072365	Armt1	acidic residue methyltransferase 1	ARMT1	0.08849	0.00226	-1.37099	ARMT1	acidic residue methyltransferase 1
ENSRNOG00000001815	EIF4A2	-0.574202	1.48885	DOWN	8.90436	0.000161025	0.0018524					Eif4a2	0.322	0.108531	0.19186	Eif4a2	eukaryotic translation initiation factor 4A2	EIF4A2	0.30949	0.065	-0.623255	EIF4A2	eukaryotic translation initiation factor 4A2
ENSRNOG00000043381	CYTH1	-0.575228	1.48991	DOWN	5.78511	0.00151642	0.0109797					Cyth1	0.366	0.146203	-0.202675	Cyth1	cytohesin 1	CYTH1	0.21725	0.0293	0.546983	CYTH1	cytohesin 1
ENSRNOG00000000902	HSPH1	-0.576365	1.49109	DOWN	5.29768	7.96419e-05	0.00106381		ENSRNOG00000000902			Hsph1	0.306	0.0955481	0.25532	Hsph1	heat shock 105kDa/110kDa protein 1	HSPH1	0.38051	0.103	1.45229	HSPH1	heat shock protein family H (Hsp110) member 1
ENSRNOG00000010807	COX6C	-0.576818	1.49156	DOWN	9.86954	0.00156384	0.0112254			ENSRNOG00000010807		Cox6c	0.47	0.246562	-0.147885	Cox6c	cytochrome c oxidase subunit VIc	COX6C	0.67625	0.402	-0.21388	COX6C	cytochrome c oxidase subunit 6C
ENSRNOG00000047339	PJA1	-0.578532	1.49333	DOWN	5.7832	3.35289e-05	0.000540815					Pja1	0.319	0.105267	-0.20892	Pja1	praja ring finger 1, E3 ubiquitin protein ligase	PJA1	0.71383	0.457	0.144232	PJA1	praja ring finger ubiquitin ligase 1
ENSRNOG00000046918	APOO	-0.578756	1.49356	DOWN	6.54184	0.000949875	0.00757624			ENSRNOG00000046918								APOO	0.09465	0.00297	-1.12246	APOO	apolipoprotein O
ENSRNOG00000012322	PEX7	-0.579337	1.49416	DOWN	3.28047	0.00314938	0.0193187			ENSRNOG00000012322		Pex7	0.718	0.541341	0.07577	Pex7	peroxisomal biogenesis factor 7	PEX7	0.15136	0.0119	-0.602823	PEX7	peroxisomal biogenesis factor 7
ENSRNOG00000003833	NENF	-0.57937	1.4942	DOWN	5.61579	3.01445e-05	0.000498297					Nenf	0.238	0.045134	-0.283745	Nenf	neuron derived neurotrophic factor	NENF	0.7757	0.553	0.104566	NENF	neudesin neurotrophic factor
ENSRNOG00000031802		-0.579684	1.49452	DOWN	6.03096	0.000235876	0.00249295
ENSRNOG00000019290	PSKH1	-0.579968	1.49482	DOWN	4.71262	0.00062204	0.00544114					Pskh1	0.52	0.298285	-0.110175	Pskh1	protein serine kinase H1	PSKH1	0.74314	0.502	0.145956	PSKH1	protein serine kinase H1
ENSRNOG00000006399	SYNJ2BP	-0.580251	1.49511	DOWN	7.40238	0.00340516	0.0206193	synaptojanin 2 binding protein		ENSRNOG00000006399
ENSRNOG00000009217	FBXO6	-0.58039	1.49525	DOWN	5.62194	0.000133618	0.0015979					Fbxo6	0.392	0.169298	-0.162805	Fbxo6	F-box protein 6	FBXO6	0.75369	0.517	0.124041	FBXO6	F-box protein 6
ENSRNOG00000012136	MRPS30	-0.580672	1.49555	DOWN	5.23502	0.000861097	0.00701607			ENSRNOG00000012136								MRPS30	0.53704	0.235	-0.280183	MRPS30	mitochondrial ribosomal protein S30
ENSRNOG00000005009	ZFP3	-0.580687	1.49556	DOWN	3.36604	0.00748786	0.0383871					Zfp3	0.259	0.059024	-0.23859	Zfp3	zinc finger protein 3	ZFP3	0.12436	0.00687	-1.12675	ZFP3	ZFP3 zinc finger protein
ENSRNOG00000017876	DNAJC21	-0.58168	1.49659	DOWN	4.33683	5.79228e-05	0.000830131					Dnajc21	0.511	0.288297	0.16422	Dnajc21	DnaJ heat shock protein family (Hsp40) member C21	DNAJC21	0.47541	0.175	-0.602931	DNAJC21	DnaJ heat shock protein family (Hsp40) member C21
ENSRNOG00000014832	MAPKAPK3	-0.581773	1.49669	DOWN	4.65393	0.000664032	0.0057183					Mapkapk3	0.897	0.809192	0.030705	Mapkapk3	mitogen-activated protein kinase-activated protein kinase 3	MAPKAPK3	0.76038	0.528	-0.113231	MAPKAPK3	mitogen-activated protein kinase-activated protein kinase 3
ENSRNOG00000016062	SNTA1	-0.581918	1.49684	DOWN	5.41308	0.00225049	0.0149061					Snta1	0.883	0.785178	0.027215	Snta1	syntrophin, acidic 1	SNTA1	0.36446	0.0937	0.340792	SNTA1	syntrophin alpha 1
ENSRNOG00000015916	TTC38	-0.582097	1.49702	DOWN	4.6394	0.000233706	0.00247788					Ttc38	0.406	0.183416	-0.194515	Ttc38	tetratricopeptide repeat domain 38	TTC38	0.95346	0.889	-0.026393	TTC38	tetratricopeptide repeat domain 38
ENSRNOG00000015180	KDM8	-0.584169	1.49917	DOWN	4.77849	0.00129136	0.00964381			ENSRNOG00000015180		Kdm8	0.23	0.0395186	-0.263575	Kdm8	lysine (K)-specific demethylase 8	KDM8	0.99008	0.977	-0.005259	KDM8	lysine demethylase 8
ENSRNOG00000019760	OXNAD1	-0.585163	1.50021	DOWN	5.88633	0.00697949	0.0363746			ENSRNOG00000019760		Oxnad1	0.977	0.950691	-0.00696	Oxnad1	oxidoreductase NAD-binding domain containing 1	OXNAD1	0.31191	0.0661	-0.523207	OXNAD1	oxidoreductase NAD binding domain containing 1
ENSRNOG00000011648	AQP1	-0.585347	1.5004	DOWN	9.40424	0.0045609	0.0259381	aquaporin 1	ENSRNOG00000011648			Aqp1	0.253	0.0547876	-0.634685	Aqp1	aquaporin 1
ENSRNOG00000026616	NDUFB2	-0.587676	1.50282	DOWN	6.84045	0.000753823	0.00629927			ENSRNOG00000026616		Ndufb2	0.272	0.0684519	-0.29561	Ndufb2	NADH dehydrogenase (ubiquinone) 1 beta subcomplex, 2	NDUFB2	0.87096	0.718	-0.066642	NDUFB2	NADH:ubiquinone oxidoreductase subunit B2
ENSRNOG00000007895	PDHB	-0.588493	1.50367	DOWN	8.11314	0.00163155	0.0116143			ENSRNOG00000007895		Pdhb	0.478	0.254912	0.14869	Pdhb	pyruvate dehydrogenase (lipoamide) beta	PDHB	0.19802	0.0228	-0.719661	PDHB	pyruvate dehydrogenase (lipoamide) beta
ENSRNOG00000007939	NAPRT	-0.588587	1.50377	DOWN	4.12717	0.0019955	0.0135691			ENSRNOG00000007939		Naprt	0.417	0.193799	-0.14498	Naprt	nicotinate phosphoribosyltransferase	NAPRT	0.59851	0.303	0.218244	NAPRT	nicotinate phosphoribosyltransferase
ENSRNOG00000032885	LOC10036	-0.589121	1.50433	DOWN	7.34413	0.00286946	0.0180246			ENSRNOG00000032885
ENSRNOG00000029876	GUCY1A2	-0.591823	1.50715	DOWN	4.69167	0.00215354	0.0144083					Gucy1a2	0.798	0.650999	0.04605	Gucy1a2	guanylate cyclase 1, soluble, alpha 2	GUCY1A2	0.91414	0.804	-0.0684165	GUCY1A2	guanylate cyclase 1 soluble subunit alpha 2
ENSRNOG00000007398	Zfp691	-0.592244	1.50759	DOWN	3.49964	0.00167756	0.0118576					Zfp691	0.57	0.355798	-0.125325	Zfp691	zinc finger protein 691
ENSRNOG00000023035	SMIM8	-0.59275	1.50812	DOWN	4.39862	3.23526e-05	0.000526981					Smim8	0.627	0.424214	-0.09306	Smim8	small integral membrane protein 8	SMIM8	0.12897	0.00776	-0.694388	SMIM8	small integral membrane protein 8
ENSRNOG00000006898	MRPS16	-0.593038	1.50842	DOWN	6.2765	0.000505428	0.00458244			ENSRNOG00000006898		Mrps16	0.481	0.257307	-0.16144	Mrps16	mitochondrial ribosomal protein S16	MRPS16	0.69859	0.433	-0.140169	MRPS16	mitochondrial ribosomal protein S16
ENSRNOG00000017571	NDUFA2	-0.593313	1.50871	DOWN	8.10161	0.000986289	0.00779571			ENSRNOG00000017571		Ndufa2	0.243	0.0483976	-0.24931	Ndufa2	NADH dehydrogenase (ubiquinone) 1 alpha subcomplex, 2	NDUFA2	0.10398	0.00422	-1.22211	NDUFA2	NADH:ubiquinone oxidoreductase subunit A2
ENSRNOG00000016208	SETBP1	-0.593336	1.50873	DOWN	3.45443	0.00107584	0.00836503					Setbp1	0.193	0.0187494	-0.447925	Setbp1	SET binding protein 1	SETBP1	0.60054	0.305	0.218493	SETBP1	SET binding protein 1
ENSRNOG00000019930	RHOT2	-0.594382	1.50983	DOWN	5.3091	0.00470274	0.0265993			ENSRNOG00000019930								RHOT2	0.87607	0.728	-0.0726615	RHOT2	ras homolog family member T2
ENSRNOG00000007040	TIMM17A	-0.595089	1.51057	DOWN	7.14582	0.000972962	0.00771234			ENSRNOG00000007040		Timm17a	0.927	0.859508	0.017895	Timm17a	translocase of inner mitochondrial membrane 17a	TIMM17A	0.19532	0.022	-0.857177	TIMM17A	translocase of inner mitochondrial membrane 17 homolog A (yeast)
ENSRNOG00000007947	FAM13A	-0.595262	1.51075	DOWN	4.05218	0.00487717	0.0273628					Fam13a	0.181	0.0136947	0.462725	Fam13a	family with sequence similarity 13, member A	FAM13A	0.489	0.186	-0.2563	FAM13A	family with sequence similarity 13 member A
ENSRNOG00000018816	Cox5a	-0.595911	1.51143	DOWN	8.6999	0.00854638	0.0424793			ENSRNOG00000018816		Cox5a	0.463	0.238847	-0.147675	Cox5a	cytochrome c oxidase subunit Va	COX5A	0.65481	0.372	0.16145	COX5A	cytochrome c oxidase subunit 5A
ENSRNOG00000004430	CEP131	-0.597368	1.51295	DOWN	3.58048	0.00462191	0.0262199					Cep131	0.386	0.163527	-0.16936	Cep131	centrosomal protein 131	CEP131	0.43361	0.14	0.311294	CEP131	centrosomal protein 131
ENSRNOG00000011476	NARS2	-0.597384	1.51297	DOWN	4.66825	0.000959957	0.00763106			ENSRNOG00000011476		Nars2	0.761	0.600283	0.06671	Nars2	asparaginyl-tRNA synthetase 2 (mitochondrial)(putative)	NARS2	0.07988	0.00154	-1.17578	NARS2	asparaginyl-tRNA synthetase 2, mitochondrial (putative)
ENSRNOG00000002652	RAP1GAP2	-0.598665	1.51432	DOWN	6.34782	0.00840876	0.041933					Rap1gap2	0.432	0.208262	-0.173585	Rap1gap2	RAP1 GTPase activating protein 2	RAP1GAP2	0.64746	0.363	-0.319312	RAP1GAP2	RAP1 GTPase activating protein 2
ENSRNOG00000026783	SMYD4	-0.598987	1.51465	DOWN	3.68537	0.000734519	0.00617516					Smyd4	0.763	0.603166	-0.06167	Smyd4	SET and MYND domain containing 4	SMYD4	0.31419	0.067	-0.371458	SMYD4	SET and MYND domain containing 4
ENSRNOG00000009484	PTCD3	-0.600496	1.51624	DOWN	8.42824	0.00107591	0.00836503			ENSRNOG00000009484		Ptcd3	0.906	0.823366	-0.024445	Ptcd3	pentatricopeptide repeat domain 3	PTCD3	0.40892	0.123	-0.476882	PTCD3	pentatricopeptide repeat domain 3
ENSRNOG00000006913	RPAIN	-0.601128	1.5169	DOWN	4.0711	0.000237276	0.00250456					Rpain	0.639	0.438916	0.114315	Rpain	RPA interacting protein	RPAIN	0.32445	0.0721	-0.650567	RPAIN	RPA interacting protein
ENSRNOG00000037659	mto1	-0.602609	1.51846	DOWN	4.11317	0.000963228	0.00764976			ENSRNOG00000037659		Mto1	0.476	0.251737	-0.160175	Mto1	mitochondrial tRNA translation optimization 1	MTO1	0.09598	0.00312	-0.782049	MTO1	mitochondrial tRNA translation optimization 1
ENSRNOG00000024967	Uqcrb	-0.602985	1.51886	DOWN	7.44843	0.000517475	0.00468246			ENSRNOG00000024967		Uqcrb	0.841	0.715414	-0.04561	Uqcrb	ubiquinol-cytochrome c reductase binding protein	UQCRB	0.07399	0.00119	-1.3615	UQCRB	ubiquinol-cytochrome c reductase binding protein
ENSRNOG00000012058	EGFLAM	-0.603236	1.51912	DOWN	4.21768	0.000955191	0.00760407		ENSRNOG00000012058			Egflam	0.585	0.373049	-0.094215	Egflam	EGF-like, fibronectin type III and laminin G domains	EGFLAM	0.7769	0.555	0.181785	EGFLAM	EGF like, fibronectin type III and laminin G domains
ENSRNOG00000026050	EPB41L4A	-0.604997	1.52098	DOWN	3.72376	0.00277245	0.0175543					Epb41l4a	0.204	0.024816	-0.336825	Epb41l4a	erythrocyte membrane protein band 4.1 like 4a	EPB41L4A	0.81349	0.617	0.098952	EPB41L4A	erythrocyte membrane protein band 4.1 like 4A
ENSRNOG00000014071	ddb2	-0.605432	1.52143	DOWN	2.88231	0.00431621	0.0247665					Ddb2	0.581	0.368556	0.114425	Ddb2	damage specific DNA binding protein 2	DDB2	0.78992	0.576	-0.098876	DDB2	damage specific DNA binding protein 2
ENSRNOG00000053347	CCDC28A	-0.605634	1.52165	DOWN	3.28973	0.00473316	0.0267441					Ccdc28a	0.875	0.771289	0.029975	Ccdc28a	coiled-coil domain containing 28A	CCDC28A	0.21683	0.0288	-0.469834	CCDC28A	coiled-coil domain containing 28A
ENSRNOG00000002115	SOD1	-0.607322	1.52343	DOWN	7.75184	3.25785e-05	0.000529592		ENSRNOG00000002115	ENSRNOG00000002115		Sod1	0.16	0.0067405	-0.437015	Sod1	superoxide dismutase 1, soluble	SOD1	0.39055	0.11	-0.51428	SOD1	superoxide dismutase 1, soluble
ENSRNOG00000019585	kat8	-0.608702	1.52489	DOWN	4.25114	1.65052e-05	0.000305613					Kat8	0.99	0.98007	0.00261	Kat8	K(lysine) acetyltransferase 8	KAT8	0.81703	0.623	-0.0981065	KAT8	lysine acetyltransferase 8
ENSRNOG00000017889		-0.609962	1.52622	DOWN	2.55456	0.0034821	0.0209404
ENSRNOG00000025909	UQCC2	-0.610058	1.52632	DOWN	6.2847	0.00168413	0.0118889			ENSRNOG00000025909		Uqcc2	0.166	0.0089642	-0.542205	Uqcc2	ubiquinol-cytochrome c reductase complex assembly factor 2	UQCC2	0.30714	0.064	-0.45187	UQCC2	ubiquinol-cytochrome c reductase complex assembly factor 2
ENSRNOG00000000012	TCF15	-0.610348	1.52663	DOWN	2.4311	0.00863682	0.0427802					Tcf15	0.436	0.212054	0.279065	Tcf15	transcription factor 15	TCF15	0.65897	0.379	0.202801	TCF15	transcription factor 15 (basic helix-loop-helix)
ENSRNOG00000018657	SCRN3	-0.61045	1.52674	DOWN	5.74662	0.00859666	0.04264					Scrn3	0.37	0.149526	-0.18402	Scrn3	secernin 3	SCRN3	0.07437	0.00123	-1.53213	SCRN3	secernin 3
ENSRNOG00000002256	ART3	-0.610624	1.52692	DOWN	7.95762	0.000283687	0.00287067			ENSRNOG00000002256		Art3	0.834	0.70421	-0.05332	Art3	ADP-ribosyltransferase 3	ART3	0.10558	0.00446	-2.02222	ART3	ADP-ribosyltransferase 3
ENSRNOG00000000279	RTN4IP1	-0.611369	1.52771	DOWN	5.72812	0.00350334	0.0210378			ENSRNOG00000000279		Rtn4ip1	0.617	0.411763	-0.08687	Rtn4ip1	reticulon 4 interacting protein 1	RTN4IP1	0.06306	0.000666	-1.06404	RTN4IP1	reticulon 4 interacting protein 1
ENSRNOG00000027791		-0.611802	1.52817	DOWN	5.73492	0.000684264	0.00585919
ENSRNOG00000057676	polr2m	-0.61299	1.52943	DOWN	9.68979	0.00220438	0.0146894					Polr2m	0.883	0.784678	0.03	Polr2m	polymerase (RNA) II (DNA directed) polypeptide M	POLR2M	0.36381	0.0933	-0.522575	POLR2M	RNA polymerase II subunit M
ENSRNOG00000027049	ATP5J2	-0.613553	1.53002	DOWN	9.19747	0.000307871	0.00305595			ENSRNOG00000027049		Atp5j2	0.194	0.0194875	-0.357405	Atp5j2	ATP synthase, H+ transporting, mitochondrial F0 complex, subunit F2	ATP5J2	0.90854	0.794	0.0556475	ATP5J2	ATP synthase, H+ transporting, mitochondrial Fo complex subunit F2
ENSRNOG00000028557	HIBCH	-0.6142	1.53071	DOWN	6.14656	0.000236167	0.00249444			ENSRNOG00000028557		Hibch	0.305	0.0952743	0.199055	Hibch	3-hydroxyisobutyryl-Coenzyme A hydrolase	HIBCH	0.90194	0.781	0.098099	HIBCH	3-hydroxyisobutyryl-CoA hydrolase
ENSRNOG00000002516	MTM1	-0.614939	1.53149	DOWN	5.57294	0.000601692	0.00529654			ENSRNOG00000002516		Mtm1	0.527	0.306773	0.133855	Mtm1	X-linked myotubular myopathy gene 1	MTM1	0.25919	0.0437	-0.517363	MTM1	myotubularin 1
ENSRNOG00000020605	PSTK	-0.614999	1.53156	DOWN	5.24079	5.58232e-06	0.000127292			ENSRNOG00000020605		Pstk	0.836	0.706904	-0.068805	Pstk	phosphoseryl-tRNA kinase
ENSRNOG00000021735	Akr1cl	-0.61645	1.5331	DOWN	8.42544	0.00301203	0.0186824			ENSRNOG00000021735		Akr1cl	0.231	0.0401332	-0.32766	Akr1cl	aldo-keto reductase family 1, member C-like
ENSRNOG00000060262	PRPS1	-0.617074	1.53376	DOWN	4.48346	4.57067e-05	0.000693559		ENSRNOG00000060262	ENSRNOG00000060262		Prps1	0.344	0.126989	0.26653	Prps1	phosphoribosyl pyrophosphate synthetase 1	PRPS1	0.21494	0.0278	-0.881113	PRPS1	phosphoribosyl pyrophosphate synthetase 1
ENSRNOG00000018166	PRKAB2	-0.61768	1.53441	DOWN	5.42885	0.000298395	0.0029743					Prkab2	0.966	0.929063	0.009595	Prkab2	protein kinase, AMP-activated, beta 2 non-catalytic subunit	PRKAB2	0.33176	0.0759	-0.653154	PRKAB2	protein kinase AMP-activated non-catalytic subunit beta 2
ENSRNOG00000012457	Cyc1	-0.617699	1.53443	DOWN	9.22457	0.00177827	0.0123854			ENSRNOG00000012457		Cyc1	0.257	0.0576452	-0.24925	Cyc1	cytochrome c-1	CYC1	0.66958	0.393	-0.165903	CYC1	cytochrome c1
ENSRNOG00000019208	P2RX5	-0.619344	1.53618	DOWN	4.40125	0.000628988	0.00548099					P2rx5	0.183	0.0144591	0.50218	P2rx5	purinergic receptor P2X, ligand-gated ion channel, 5
ENSRNOG00000015807	PYROXD2	-0.619404	1.53624	DOWN	4.19929	0.00901819	0.0442953			ENSRNOG00000015807		Pyroxd2	0.607	0.399743	-0.1029	Pyroxd2	pyridine nucleotide-disulphide oxidoreductase domain 2	PYROXD2	0.58093	0.282	0.311466	PYROXD2	pyridine nucleotide-disulphide oxidoreductase domain 2
ENSRNOG00000008933	PLBD1	-0.620091	1.53697	DOWN	6.94348	0.000577567	0.0051221					Plbd1	0.183	0.0141301	-0.414295	Plbd1	phospholipase B domain containing 1	PLBD1	0.88075	0.739	-0.084825	PLBD1	phospholipase B domain containing 1
ENSRNOG00000015205	CYB5A	-0.621169	1.53812	DOWN	6.13273	2.02008e-06	5.50347e-05			ENSRNOG00000015205		Cyb5a	0.619	0.414044	-0.103295	Cyb5a	cytochrome b5 type A (microsomal)	CYB5A	0.09288	0.0027	-1.00885	CYB5A	cytochrome b5 type A
ENSRNOG00000049686	MRPL40	-0.621233	1.53819	DOWN	4.84133	0.00145179	0.0106273			ENSRNOG00000049686		Mrpl40	0.967	0.931333	0.008745	Mrpl40	mitochondrial ribosomal protein L40	MRPL40	0.47842	0.178	-0.356336	MRPL40	mitochondrial ribosomal protein L40
ENSRNOG00000014811	CYHR1	-0.621245	1.5382	DOWN	6.49687	8.44014e-05	0.00111239					Cyhr1	0.403	0.180142	-0.16676	Cyhr1	cysteine and histidine rich 1	CYHR1	0.24462	0.038	0.601267	CYHR1	cysteine and histidine rich 1
ENSRNOG00000016381	UST	-0.623387	1.54049	DOWN	2.59065	0.00293292	0.0183442					Ust	0.435	0.210399	0.159095	Ust	uronyl-2-sulfotransferase	UST	0.21336	0.0274	-0.627588	UST	uronyl 2-sulfotransferase
ENSRNOG00000010706	CCDC117	-0.625052	1.54227	DOWN	4.24903	3.08359e-05	0.000507987					Ccdc117	0.906	0.824354	-0.03699	Ccdc117	coiled-coil domain containing 117	CCDC117	0.93774	0.857	0.0387085	CCDC117	coiled-coil domain containing 117
ENSRNOG00000017383	HIKESHI	-0.625291	1.54252	DOWN	4.85835	5.45251e-05	0.000794768											HIKESHI	0.13921	0.00953	-0.826959	HIKESHI	Hikeshi, heat shock protein nuclear import factor
ENSRNOG00000005257	PRKACA	-0.626448	1.54376	DOWN	7.55462	0.000350813	0.00339711			ENSRNOG00000005257								PRKACA	0.35634	0.0892	0.380332	PRKACA	protein kinase cAMP-activated catalytic subunit alpha
ENSRNOG00000005698	NDUFA5	-0.628037	1.54546	DOWN	8.86265	0.00108829	0.00845308			ENSRNOG00000005698		Ndufa5	0.727	0.553913	-0.090195	Ndufa5	NADH dehydrogenase (ubiquinone) 1 alpha subcomplex, 5	NDUFA5	0.20153	0.0238	-1.18028	NDUFA5	NADH:ubiquinone oxidoreductase subunit A5
[truncated: 674 more rows]

## Sheet: S2 Functional Analysis
Category	Term	Count	%	PValue	Genes	Fold Enrichment	Benjamini
[truncated: 1,190 more rows]

[truncated: 11 more sheets: S3 Filtered Functional Analysis, S4 Angiogenesis  GO 0001525 , S5 Mouse Array, S6 Human Array, S7 Common Rat-Mouse RV, S8 Common Rat-Human RV, S9 Common Rat-Mouse-Human RV, S10 Fibroblasts, S11 Mitochondria Metabolic, S12 Inflammation, S13 Angiogenesis]
